# Supplementary material for: Unraveling metabolic characteristics and clinical implications in gastric cancer through single-cell resolution analysis
Source: Front Mol Biosci. 2024 May 20;11:1399679. doi: 10.3389/fmolb.2024.1399679 (PMC11145399; doi:10.3389/fmolb.2024.1399679)
Supplement: Supplementary file 7 [file Table1.XLSX]

## Sheet: Table_S1
Supplemental Table 1. 85 metabolic pathways and 1667 metabolic genes from the KEGG database
KEGG pathway	number of genes	gene
Glycolysis / Gluconeogenesis	10	HK3	HK1	HK2	HKDC1	GCK	GPI	PFKM	PFKP	PFKL	FBP1	FBP2	ALDOC	ALDOA	ALDOB	TPI1	GAPDH	GAPDHS	PGK2	PGK1	PGAM1	PGAM2	PGAM4	ENO3	ENO2	ENO1	ENO4	PKM	PKLR	PDHA2	PDHA1	PDHB	DLAT	DLD	LDHAL6A	LDHAL6B	LDHA	LDHB	LDHC	ADH1A	ADH1B	ADH1C	ADH7	ADH4	ADH5	ADH6	AKR1A1	ALDH2	ALDH3A2
Citrate cycle (TCA cycle)	20	CS	ACLY	ACO2	ACO1	IDH1	IDH2	IDH3B	IDH3G	IDH3A	OGDHL	OGDH	DLST	DLD	SUCLG1	SUCLG2	SUCLA2	SDHA	SDHB	SDHC	SDHD	FH	MDH1	MDH2	PC	PCK1	PCK2	PDHA2	PDHA1	PDHB	DLAT
Pentose phosphate pathway	30	GPI	G6PD	PGLS	H6PD	PGD	RPE	RPEL1	TKT	TKTL2	TKTL1	TALDO1	RPIA	DERA	RBKS	PGM1	PGM2	PRPS1L1	PRPS2	PRPS1	RGN	IDNK	GLYCTK	ALDOC	ALDOA	ALDOB	FBP1	FBP2	PFKM	PFKP	PFKL
Pentose and glucuronate interconversions	40	GUSB	KL	UGT2A1	UGT2A3	UGT2B17	UGT2B11	UGT2B28	UGT1A6	UGT1A4	UGT1A1	UGT1A3	UGT2B10	UGT1A9	UGT2B7	UGT1A10	UGT1A8	UGT1A5	UGT2B15	UGT1A7	UGT2B4	UGT2A2	UGDH	UGP2	AKR1A1	CRYL1	RPE	RPEL1	XYLB	AKR1B1	AKR1B10	DCXR	SORD	DHDH	ISPD
Fructose and mannose metabolism	51	MPI	PMM2	PMM1	GMPPB	GMPPA	GMDS	TSTA3	FPGT	FUK	ENOSF1	HK3	HK1	HK2	HKDC1	PFKM	PFKP	PFKL	FBP1	FBP2	PFKFB1	PFKFB2	PFKFB3	PFKFB4	TIGAR	KHK	SORD	AKR1B1	AKR1B10	ALDOC	ALDOA	ALDOB	TPI1	TKFC
Galactose metabolism	52	GALM	GALK1	GALT	GALE	UGP2	PGM1	PGM2	HK3	HK1	HK2	HKDC1	GCK	G6PC	G6PC2	G6PC3	GLB1	LCT	LALBA	B4GALT1	B4GALT2	GLA	AKR1B1	AKR1B10	PFKM	PFKP	PFKL	MGAM	MGAM2	GAA	GANC	SI
Ascorbate and aldarate metabolism	53	UGDH	UGT2A1	UGT2A3	UGT2B17	UGT2B11	UGT2B28	UGT1A6	UGT1A4	UGT1A1	UGT1A3	UGT2B10	UGT1A9	UGT2B7	UGT1A10	UGT1A8	UGT1A5	UGT2B15	UGT1A7	UGT2B4	UGT2A2	MIOX	RGN	ALDH2	ALDH3A2	ALDH1B1	ALDH7A1	ALDH9A1
Starch and sucrose metabolism	500	MGAM	MGAM2	GAA	GANC	SI	UGP2	ENPP1	ENPP3	GBA3	GYS2	GYS1	GYG1	GYG2	GBE1	PYGL	PYGM	PYGB	AGL	AMY1C	AMY2A	AMY1A	AMY2B	AMY1B	TREH	PGM1	PGM2	HK3	HK1	HK2	HKDC1	GCK	G6PC	G6PC2	G6PC3	PGM2L1	GPI
Amino sugar and nucleotide sugar metabolism	520	CHIA	CHIT1	HEXA	HEXB	NAGK	PGM3	UAP1	UAP1L1	GNE	RENBP	NANS	NANP	NPL	CMAS	CYB5R1	CYB5R3	CYB5R2	CYB5RL	CYB5R4	HK3	HK1	HK2	HKDC1	AMDHD2	GNPNAT1	GNPDA1	GNPDA2	GFPT2	GFPT1	UXS1	GCK	GPI	PGM1	PGM2	UGP2	UGDH	GALK1	GALT	GALE	PMM2	PMM1	GMPPB	GMPPA	GMDS	MPI	FUK	FPGT	TSTA3
Pyruvate metabolism	620	ACSS1	ACSS2	PDHA2	PDHA1	PDHB	DLAT	DLD	PKM	PKLR	ACACA	ACACB	ACYP2	ACYP1	ALDH2	ALDH3A2	ALDH1B1	ALDH7A1	ALDH9A1	ACOT12	LDHAL6A	LDHAL6B	LDHA	LDHB	LDHC	LDHD	GLO1	HAGH	GRHPR	ME2	ME3	ME1	PC	MDH1	MDH2	FH	PCK1	PCK2	ACAT2	ACAT1
Glyoxylate and dicarboxylate metabolism	630	MDH1	MDH2	CS	ACO2	ACO1	ACAT2	ACAT1	MCEE	PCCA	PCCB	MUT	HAO2	HAO1	CAT	GRHPR	PGP	AGXT	GLUL	SHMT2	SHMT1	GLDC	AMT	DLD	GCSH	HYI	GLYCTK	HOGA1	AFMID
Propanoate metabolism	640	ACSS1	ACSS2	ACSS3	BCKDHA	BCKDHB	DBT	DLD	ACADM	HADHA	EHHADH	ECHS1	HIBCH	ACACA	ACACB	MLYCD	ABAT	PCCA	PCCB	ECHDC1	MCEE	MUT	SUCLG1	SUCLG2	SUCLA2	ALDH6A1	LDHAL6A	LDHAL6B	LDHA	LDHB	LDHC	ACAT2	ACAT1
Butanoate metabolism	650	ACAT2	ACAT1	HADH	HADHA	EHHADH	ECHS1	ACADS	ACSM1	ACSM2A	ACSM4	ACSM5	ACSM3	ACSM2B	ACSM6	L2HGDH	GAD1	GAD2	ABAT	ALDH5A1	HMGCS1	HMGCS2	HMGCL	HMGCLL1	OXCT1	OXCT2	AACS	BDH1	BDH2
Inositol phosphate metabolism	562	PIK3C3	MTM1	MTMR1	MTMR2	MTMR3	MTMR4	MTMR8	MTMR6	MTMR7	MTMR14	PI4KA	PI4KB	PI4K2A	PI4K2B	SACM1L	INPP5F	PIP5K1C	PIP5K1A	PIP5K1B	PIP5KL1	OCRL	INPP5B	INPP5E	SYNJ1	SYNJ2	PIK3CA	PIK3CD	PIK3CB	PIK3CG	PTEN	INPP5D	INPPL1	PIK3C2G	PIK3C2A	PIK3C2B	INPP4A	INPP4B	PIKFYVE	PIP4K2C	PIP4K2A	PIP4K2B	PLCB1	PLCB2	PLCB3	PLCB4	PLCD1	PLCD3	PLCD4
Oxidative phosphorylation	190	ND1	ND2	ND3	ND4	ND4L	ND5	ND6	NDUFS1	NDUFS2	NDUFS3	NDUFS4	NDUFS5	NDUFS6	NDUFS7	NDUFS8	NDUFV1	NDUFV2	NDUFV3	NDUFA1	NDUFA2	NDUFA3	NDUFA4	NDUFA4L2	NDUFA5	NDUFA6	NDUFA7	NDUFA8	NDUFA9	NDUFA10	NDUFAB1	NDUFA11	NDUFA12	NDUFA13	NDUFB1	NDUFB2	NDUFB3	NDUFB4	NDUFB5	NDUFB6	NDUFB7	NDUFB8	NDUFB9	NDUFB10	NDUFB11	NDUFC1	NDUFC2	NDUFC2-KCTD14	SDHA
Nitrogen metabolism	910	GLUD2	GLUD1	GLUL	CPS1	CA13	CA1	CA6	CA7	CA12	CA5B	CA14	CA9	CA3	CA5A	CA8	CA2	CA4
Sulfur metabolism	920	PAPSS2	PAPSS1	BPNT1	IMPAD1	SUOX	SQOR	ETHE1	MPST	TST
Fatty acid biosynthesis	61	ACACA	ACACB	MCAT	FASN	OXSM	OLAH	ACSL6	ACSL4	ACSL1	ACSL5	ACSL3	ACSBG1	ACSBG2
Fatty acid elongation	62	ACAA2	HADHB	HADH	HADHA	ECHS1	MECR	PPT1	PPT2	ABHD17A	ABHD17B	ABHD17C	ELOVL1	ELOVL2	ELOVL3	ELOVL4	ELOVL5	ELOVL6	ELOVL7	HSD17B12	HACD2	HACD1	HACD4	HACD3	TECR	ACOT4	ACOT2	ACOT1	ACOT7	THEM4	THEM5
Fatty acid degradation	71	ACAT2	ACAT1	ACAA1	ACAA2	HADHB	HADH	HADHA	EHHADH	ECHS1	ACOX3	ACOX1	ACADS	ACADM	ACADL	ACADSB	ACADVL	GCDH	ACSL6	ACSL4	ACSL1	ACSL5	ACSL3	ACSBG1	ACSBG2	CPT1A	CPT1B	CPT1C	CPT2	ECI1	ECI2	CYP4A11	CYP4A22	ADH1A	ADH1B	ADH1C	ADH7	ADH4	ADH5	ADH6	ALDH2	ALDH3A2	ALDH1B1	ALDH7A1	ALDH9A1
Synthesis and degradation of ketone bodies	72	HMGCS1	HMGCS2	HMGCL	HMGCLL1	OXCT1	OXCT2	ACAT2	ACAT1	BDH1	BDH2
Steroid biosynthesis	100	FDFT1	SQLE	LSS	CYP51A1	TM7SF2	MSMO1	NSDHL	HSD17B7	EBP	DHCR24	SC5D	DHCR7	LIPA	CEL	SOAT2	SOAT1	CYP2R1	CYP27B1	CYP24A1
Primary bile acid biosynthesis	120	CYP46A1	CYP39A1	HSD3B7	CH25H	CYP7B1	CYP7A1	CYP27A1	CYP8B1	AKR1D1	AKR1C4	SLC27A5	AMACR	ACOX2	HSD17B4	SCP2	ACOT8	BAAT
Steroid hormone biosynthesis	140	CYP11A1	CYP17A1	STS	SULT2B1	CYP21A2	HSD3B1	HSD3B2	SRD5A1	SRD5A2	SRD5A3	AKR1C2	AKR1C3	CYP11B1	CYP11B2	AKR1D1	AKR1C4	HSD11B1	HSD11B2	AKR1C1	CYP7B1	SULT1E1	HSD17B1	HSD17B2	HSD17B6	HSD17B7	HSD17B8	HSD17B12	CYP1A1	CYP1A2	CYP3A5	CYP3A7	CYP3A7-CYP3A51P	CYP2E1	CYP3A4	CYP1B1	CYP19A1	CYP7A1	UGT2A1	UGT2A3	UGT2B17	UGT2B11	UGT2B28	UGT1A6	UGT1A4	UGT1A1	UGT1A3	UGT2B10	UGT1A9
Glycerolipid metabolism	561	GLYCTK	ALDH2	ALDH3A2	ALDH1B1	ALDH7A1	ALDH9A1	AKR1B1	AKR1B10	AKR1A1	TKFC	GK2	GK	GPAM	GPAT2	GPAT4	GPAT3	AGPAT1	AGPAT2	AGPAT5	LCLAT1	MBOAT1	MBOAT2	AGPAT3	AGPAT4	PLPP1	PLPP3	PLPP2	LPIN1	LPIN3	LPIN2	PLPP5	PLPP4	DGKZ	DGKD	DGKI	DGKA	DGKE	DGKB	DGKH	DGKG	DGKQ	DGKK	DGAT1	DGAT2	MOGAT3	CEL	PNPLA2	PNPLA3
Glycerophospholipid metabolism	564	GPD1L	GPD1	GPD2	GPAM	GPAT2	GPAT4	GPAT3	AGPAT1	AGPAT2	AGPAT5	LCLAT1	MBOAT1	MBOAT2	AGPAT3	AGPAT4	GNPAT	ADPRM	PLPP1	PLPP3	PLPP2	LPIN1	LPIN3	LPIN2	PLPP5	PLPP4	DGKZ	DGKD	DGKI	DGKA	DGKE	DGKB	DGKH	DGKG	DGKQ	DGKK	CHPT1	CEPT1	PLD1	PLD2	PLD3	PLD4	LCAT	PLA2G10	PLA2G2D	PLA2G2E	PLA2G3	PLA2G2F	PLA2G12A
Ether lipid metabolism	565	AGPS	PLPP1	PLPP3	PLPP2	SELENOI	CHPT1	CEPT1	PLA2G10	PLA2G2D	PLA2G2E	PLA2G3	PLA2G2F	PLA2G12A	PLA2G12B	PLA2G1B	PLA2G5	PLA2G2A	PLA2G2C	PLA2G4E	PLA2G4A	JMJD7-PLA2G4B	PLA2G4B	PLA2G4C	PLA2G4D	PLA2G4F	PLA2G6	PLB1	PLA2G16	LPCAT4	ENPP6	ENPP2	GDPD3	GDPD1	TMEM86B	PLD1	PLD2	PLD3	PLD4	UGT8	GAL3ST1	LPCAT2	LPCAT1	PAFAH1B1	PAFAH1B2	PAFAH1B3	PLA2G7	PAFAH2
Sphingolipid metabolism	600	SPTLC1	SPTLC2	SPTLC3	KDSR	CERS2	CERS3	CERS6	CERS1	CERS4	CERS5	ASAH1	ASAH2	ACER2	ACER1	ACER3	DEGS1	DEGS2	SGMS1	SGMS2	SMPD1	SMPD2	SMPD3	SMPD4	ENPP7	CERK	PLPP1	PLPP3	PLPP2	SGPP1	SGPP2	SPHK1	SPHK2	SGPL1	UGCG	GBA	GBA2	B4GALT6	GLB1	UGT8	GALC	GAL3ST1	ARSA	NEU1	NEU3	NEU4	NEU2	GLA
Arachidonic acid metabolism	590	PLA2G10	PLA2G2D	PLA2G2E	PLA2G3	PLA2G2F	PLA2G12A	PLA2G12B	PLA2G1B	PLA2G5	PLA2G2A	PLA2G2C	PLA2G4E	PLA2G4A	JMJD7-PLA2G4B	PLA2G4B	PLA2G4C	PLA2G4D	PLA2G4F	PLA2G6	PLB1	PLA2G16	PTGS1	PTGS2	PTGES	PTGES2	PTGES3	CBR1	CBR3	FAM213B	TBXAS1	PTGDS	HPGDS	AKR1C3	PTGIS	ALOX5	LTA4H	CYP4F2	CYP4F3	LTC4S	GGT1	GGT5	GPX6	GPX7	GPX2	GPX3	GPX1	GPX5	GPX8
Linoleic acid metabolism	591	PLA2G10	PLA2G2D	PLA2G2E	PLA2G3	PLA2G2F	PLA2G12A	PLA2G12B	PLA2G1B	PLA2G5	PLA2G2A	PLA2G2C	PLA2G4E	PLA2G4A	JMJD7-PLA2G4B	PLA2G4B	PLA2G4C	PLA2G4D	PLA2G4F	PLA2G6	PLB1	PLA2G16	ALOX15	CYP1A2	CYP2C8	CYP2C9	CYP2C19	CYP2J2	CYP2E1	CYP3A4
alpha-Linolenic acid metabolism	592	PLA2G10	PLA2G2D	PLA2G2E	PLA2G3	PLA2G2F	PLA2G12A	PLA2G12B	PLA2G1B	PLA2G5	PLA2G2A	PLA2G2C	PLA2G4E	PLA2G4A	JMJD7-PLA2G4B	PLA2G4B	PLA2G4C	PLA2G4D	PLA2G4F	PLA2G6	PLB1	PLA2G16	FADS2	ACOX3	ACOX1	ACAA1
Biosynthesis of unsaturated fatty acids	1040	ELOVL6	HSD17B12	HACD2	HACD1	HACD4	HACD3	TECR	PECR	SCD	SCD5	FADS2	ELOVL5	FADS1	ELOVL2	ACOX3	ACOX1	HADHA	ACAA1	ACOT4	ACOT2	ACOT1	ACOT7	BAAT
Purine metabolism	230	NUDT9	ADPRM	NUDT5	PGM1	PGM2	PRPS1L1	PRPS2	PRPS1	PPAT	GART	PFAS	PAICS	ADSL	ATIC	APRT	NT5C2	NT5C1A	NT5C1B	NT5C	NT5M	NT5C3A	NT5C3B	NT5C1B-RDH14	NT5E	PNP	HPRT1	IMPDH1	IMPDH2	NME6	NME7	NME2	NME4	NME1	NME3	NME1-NME2	AK9	ENTPD3	ENTPD8	ENTPD1	CANT1	ENTPD4	ENTPD5	ENTPD6	NUDT16	ITPA	XDH	NUDT2	GMPS
Pyrimidine metabolism	240	CAD	DHODH	UMPS	CMPK1	CMPK2	NME6	NME7	NME2	NME4	NME1	NME3	NME1-NME2	AK9	PNPT1	ENTPD3	ENTPD8	ENTPD1	CANT1	ENTPD4	ENTPD5	ENTPD6	CTPS1	CTPS2	POLR1A	POLR1B	ZNRD1	TWISTNB	POLR1E	POLR2A	POLR2B	POLR2C	POLR2D	POLR2E	POLR2F	POLR2G	POLR2H	POLR2I	POLR2L	POLR2J	POLR2J3	POLR2J2	POLR2K	POLR3A	POLR3B	POLR3C	POLR3D	POLR3E	POLR1C
Alanine, aspartate and glutamate metabolism	250	GOT1	GOT2	IL4I1	DDO	ASNS	NIT2	GPT2	GPT	AGXT	AGXT2	ASS1	ASL	ADSSL1	ADSS	ADSL	NAT8L	RIMKLB	RIMKLA	FOLH1	ASPA	GAD1	GAD2	ABAT	ALDH5A1	GLUD2	GLUD1	ALDH4A1	GLUL	CAD	GLS2	GLS	CPS1	GFPT2	GFPT1	PPAT
Glycine, serine and threonine metabolism	260	SHMT2	SHMT1	AGXT	GRHPR	GLYCTK	PGAM1	PGAM2	PGAM4	BPGM	PHGDH	PSAT1	PSPH	GCAT	ALAS1	ALAS2	MAOB	MAOA	AOC3	AOC2	GLDC	AMT	DLD	GCSH	DAO	AGXT2	GATM	GAMT	CHDH	ALDH7A1	BHMT	DMGDH	PIPOX	SARDH	GNMT	CBS	CBSL	CTH	SDS	SDSL	SRR
Cysteine and methionine metabolism	270	CTH	CBS	CBSL	BHMT	BHMT2	MTR	MAT2B	MAT1A	MAT2A	AMD1	SRM	SMS	MTAP	MRI1	APIP	ENOPH1	ADI1	TAT	IL4I1	DNMT1	DNMT3A	DNMT3B	AHCYL2	AHCYL1	AHCY	BCAT2	BCAT1	AGXT2	GCLC	GCLM	GSS	CDO1	GOT1	GOT2	MPST	TST	LDHAL6A	LDHAL6B	LDHA	LDHB	LDHC	MDH1	MDH2	SDS	SDSL
Valine, leucine and isoleucine degradation	280	BCAT2	BCAT1	IL4I1	BCKDHA	BCKDHB	DBT	DLD	ACADS	ACADM	IVD	ACADSB	ACAD8	HADHA	EHHADH	ECHS1	HADH	HSD17B10	ACAA1	ACAA2	HADHB	PCCA	PCCB	MCEE	MUT	HIBCH	HIBADH	ALDH6A1	ALDH2	ALDH3A2	ALDH1B1	ALDH7A1	ALDH9A1	AOX1	ACSF3	ABAT	AGXT2	MCCC1	MCCC2	AUH	HMGCL	HMGCLL1	OXCT1	OXCT2	AACS	ACAT2	ACAT1	HMGCS1	HMGCS2
Valine, leucine and isoleucine biosynthesis	290	SDS	SDSL	BCAT2	BCAT1
Lysine degradation	310	AASS	ALDH7A1	AADAT	OGDHL	OGDH	DLST	GCDH	HADHA	EHHADH	ECHS1	HADH	ACAT2	ACAT1	HYKK	PHYKPL	PIPOX	ASH1L	DOT1L	EHMT2	EHMT1	KMT2A	KMT2D	KMT2C	KMT2B	KMT2E	NSD1	NSD2	NSD3	SETD1B	SETD1A	SETD2	SETD3	SETD7	KMT5A	SETDB1	SETDB2	SETMAR	SUV39H1	SUV39H2	KMT5C	KMT5B	EZH1	EZH2	PRDM2	PRDM6	PRDM9	PRDM7	CAMKMT
Arginine biosynthesis	220	OTC	ASS1	ASL	ARG2	ARG1	NOS1	NOS2	NOS3	GLS2	GLS	GLUL	GLUD2	GLUD1	CPS1	GOT1	GOT2	GPT2	GPT	NAGS	ACY1	ABHD14A-ACY1
Arginine and proline metabolism	330	GATM	GAMT	CKM	CKMT1A	CKMT2	CKB	CKMT1B	AZIN2	AGMAT	ODC1	SRM	SMS	AMD1	AOC1	SMOX	ALDH2	ALDH3A2	ALDH1B1	ALDH7A1	ALDH9A1	CNDP1	CNDP2	CARNS1	SAT2	SAT1	MAOB	MAOA	NOS1	NOS2	NOS3	ARG2	ARG1	OAT	PYCR3	PYCR2	PYCR1	PRODH	proline dehydrogenase 1, mitochondrial [KO:K00318] [EC:1.5.-.-]	ALDH4A1	ALDH18A1	LAP3	P4HA2	P4HA3	P4HA1	PRODH2	GOT1	GOT2	HOGA1
Histidine metabolism	340	HAL	UROC1	AMDHD1	FTCD	HDC	AOC1	ALDH2	ALDH3A2	ALDH1B1	ALDH7A1	ALDH9A1	ASPA	HNMT	MAOB	MAOA	ALDH3B1	ALDH3B2	ALDH1A3	ALDH3A1	CARNS1	CARNMT1	CNDP2	CNDP1
Tyrosine metabolism	350	GOT1	GOT2	TAT	IL4I1	HPD	HGD	GSTZ1	FAH	TYR	TH	DCT	TYRP1	DDC	DBH	PNMT	COMT	LRTOMT	MAOB	MAOA	AOC3	AOC2	ALDH3B1	ALDH3B2	ALDH1A3	ALDH3A1	ADH1A	ADH1B	ADH1C	ADH7	ADH4	ADH5	ADH6	TPO	AOX1	FAHD1	MIF
Phenylalanine metabolism	360	PAH	DDC	AOC3	AOC2	MAOB	MAOA	ALDH3B1	ALDH3B2	ALDH1A3	ALDH3A1	GOT1	GOT2	TAT	IL4I1	HPD	MIF	GLYAT
Tryptophan metabolism	380	TDO2	IDO1	IDO2	AFMID	KMO	KYNU	HAAO	ACMSD	OGDHL	OGDH	GCDH	HADHA	EHHADH	ECHS1	HADH	ACAT2	ACAT1	KYAT3	KYAT1	AADAT	TPH2	TPH1	DDC	MAOB	MAOA	ALDH2	ALDH3A2	ALDH1B1	ALDH7A1	ALDH9A1	AOX1	ASMT	AANAT	CYP1A1	CYP1A2	CYP1B1	INMT	IL4I1	AOC1	CAT
Phenylalanine, tyrosine and tryptophan biosynthesis	400	GOT1	GOT2	TAT	IL4I1	PAH
beta-Alanine metabolism	410	GADL1	GAD1	GAD2	CNDP1	CARNS1	CNDP2	ABAT	SRM	SMS	SMOX	AOC3	AOC2	ALDH2	ALDH3A2	ALDH1B1	ALDH7A1	ALDH9A1	ALDH3B1	ALDH3B2	ALDH1A3	ALDH3A1	DPYD	DPYS	UPB1	HIBCH	HADHA	EHHADH	ECHS1	ACADM	MLYCD	ALDH6A1
Taurine and hypotaurine metabolism	430	CDO1	GAD1	GAD2	CSAD	GADL1	ADO	GGT7	GGT6	GGT1	GGT5	BAAT
Phosphonate and phosphinate metabolism	440	PCYT2	SELENOI	CEPT1	PCYT1B	PCYT1A	CHPT1
Selenocompound metabolism	450	MTR	CTH	SCLY	KYAT3	KYAT1	TXNRD1	TXNRD3	TXNRD2	INMT	PAPSS2	PAPSS1	SEPHS2	SEPHS1	PSTK	SEPSECS	MARS	MARS2
D-Glutamine and D-glutamate metabolism	471	DGLUCY	GLS2	GLS	GLUD2	GLUD1
D-Arginine and D-ornithine metabolism	472	DAO
Glutathione metabolism	480	GGT7	GGT6	GGT1	GGT5	GGCT	CHAC1	CHAC2	OPLAH	GCLC	GCLM	GSS	LAP3	ANPEP	GSTA5	GSTA2	GSTA4	GSTO2	GSTM4	GSTT2	GSTT1	GSTM3	MGST1	MGST3	GSTP1	GSTM1	GSTM5	MGST2	GSTA1	GSTM2	GSTA3	GSTO1	GSTT2B	GSTK1	HPGDS	NAT8	NAT8B	GSR	IDH1	IDH2	PGD	G6PD	TXNDC12	GPX6	GPX7	GPX2	GPX3	GPX1	GPX5
N-Glycan biosynthesis	510	DOLK	DPAGT1	ALG5	ALG13	ALG14	DPM1	DPM2	DPM3	ALG1	ALG2	ALG11	ALG3	ALG9	ALG12	ALG6	ALG8	ALG10	ALG10B	STT3A	STT3B	RPN1	RPN2	DAD1	TUSC3	DDOST	DOLPP1	MOGS	GANAB	MAN1B1	MAN1A2	MAN1C1	MAN1A1	MGAT1	MAN2A1	MAN2A2	MGAT2	FUT8	B4GALT1	B4GALT2	B4GALT3	ST6GAL1	ST6GAL2	MGAT3	MGAT4A	MGAT4B	MGAT4D	MGAT5	MGAT5B
Mucin type O-glycan biosynthesis	512	GALNTL6	GALNT5	GALNT17	GALNT11	GALNT12	GALNT13	GALNT14	GALNT16	GALNT15	GALNT18	GALNTL5	GALNT10	GALNT2	GALNT3	GALNT1	GALNT6	GALNT4	GALNT9	GALNT7	GALNT8	POC1B-GALNT4	C1GALT1	C1GALT1C1	GCNT1	GCNT3	GCNT4	ST3GAL1	ST3GAL2	ST6GALNAC1	B3GNT6	B4GALT5
Mannose type O-glycan biosynthesis	515	POMT1	POMT2	POMGNT1	B4GALT1	B4GALT2	B4GALT3	ST3GAL3	B3GAT1	B3GAT2	CHST10	FUT9	FUT4	MGAT5B	POMGNT2	B3GALNT2	POMK	ISPD	FKTN	FKRP	RXYLT1	B4GAT1	LARGE1	LARGE2
Other types of O-glycan biosynthesis	514	OGT	EOGT	POFUT1	POFUT2	MFNG	LFNG	RFNG	B4GALT1	B4GALT2	B4GALT3	ST6GAL1	ST6GAL2	ST3GAL3	B3GLCT	POGLUT1	GXYLT1	GXYLT2	COLGALT1	COLGALT2	PLOD3	POMT1	POMT2
Glycosaminoglycan biosynthesis - chondroitin sulfate / dermatan sulfate	532	XYLT1	XYLT2	B4GALT7	B3GALT6	B3GAT3	CSGALNACT1	CSGALNACT2	CHSY3	CHSY1	CHPF	CHPF2	DSE	CHST11	CHST12	CHST13	CHST3	CHST7	CHST15	UST	CHST14
Glycosaminoglycan biosynthesis - heparan sulfate / heparin	534	XYLT1	XYLT2	B4GALT7	B3GALT6	B3GAT3	EXTL2	EXTL3	EXTL1	EXT1	EXT2	NDST1	NDST2	NDST3	NDST4	GLCE	HS2ST1	HS6ST1	HS6ST2	HS6ST3	HS3ST1	HS3ST2	HS3ST3B1	HS3ST3A1	HS3ST5
Glycosaminoglycan biosynthesis - keratan sulfate	533	FUT8	B4GALT1	B4GALT2	B4GALT3	B3GNT2	CHST6	B4GALT4	B3GNT7	CHST1	ST3GAL3	CHST2	CHST4	ST3GAL1	ST3GAL2
Glycosaminoglycan degradation	531	HYAL2	HYAL1	SPAM1	HYAL4	HYAL3	GUSB	IDS	IDUA	ARSB	HPSE	HPSE2	SGSH	HGSNAT	NAGLU	GALNS	GLB1	GNS	HEXA	HEXB
Glycosylphosphatidylinositol (GPI)-anchor biosynthesis	563	PIGA	PIGH	PIGC	PIGQ	PIGP	PIGY	DPM2	PIGL	PIGW	GPLD1	PIGM	PIGX	PIGV	PIGN	PIGB	PIGF	PIGO	GPAA1	PIGK	PIGS	PIGT	PIGU	PGAP1	PIGZ	PIGG
Glycosphingolipid biosynthesis - lacto and neolacto series	601	B3GNT5	B3GALT1	B3GALT2	B3GALT5	FUT1	FUT2	FUT3	ST3GAL3	ST3GAL4	ABO	B4GALT1	B4GALT2	B4GALT3	B4GALT4	FUT9	FUT4	FUT5	FUT6	FUT7	ST3GAL6	ST8SIA1	A4GALT	B3GALNT1	B3GNT2	B3GNT3	B3GNT4	GCNT2
Glycosphingolipid biosynthesis - globo and isoglobo series	603	A3GALT2	B3GALNT1	GBGT1	A4GALT	GLA	B3GALT5	HEXA	HEXB	NAGA	FUT1	FUT2	ST3GAL1	ST3GAL2	ST8SIA1	FUT9
Glycosphingolipid biosynthesis - ganglio series	604	B4GALNT1	B3GALT4	ST3GAL2	ST3GAL1	ST8SIA5	ST3GAL5	ST8SIA1	SLC33A1	ST6GALNAC3	ST6GALNAC4	ST6GALNAC5	ST6GALNAC6	GLB1	HEXA	HEXB
Other glycan degradation	511	NEU1	NEU3	NEU4	NEU2	GLB1	HEXA	HEXB	HEXDC	MAN2C1	MAN2B1	MAN2B2	MANBA	ENGASE	FUCA1	FUCA2	AGA	GBA	GBA2
Thiamine metabolism	730	NFS1	NTPCR	ALPL	ALPI	ALPP	ALPG	ACP1	TPK1	AK7	AK4	AK5	AK2	AK1	adenylate kinase isoenzyme 1-like [KO:K00939] [EC:2.7.4.3]	AK8	THTPA
Riboflavin metabolism	740	RFK	ACP5	ACP1	ACP2	FLAD1	ENPP1	ENPP3	BLVRB
Vitamin B6 metabolism	750	PNPO	PDXK	PDXP	PHOSPHO2	AOX1	PSAT1
Nicotinate and nicotinamide metabolism	760	ASPDH	QPRT	NAPRT	PNP	NMRK1	NMRK2	NT5C2	NT5C1A	NT5C1B	NT5C	NT5M	NT5C3A	NT5C3B	NT5C1B-RDH14	NT5E	NMNAT3	NMNAT1	NMNAT2	ENPP1	ENPP3	NUDT12	NADSYN1	NAMPT	CD38	BST1	NADK	NADK2	NNT	NNMT	AOX1
Pantothenate and CoA biosynthesis	770	PANK1	PANK4	PANK3	PANK2	PPCS	PPCDC	ENPP1	ENPP3	COASY	AASDHPPT	VNN1	VNN2	VNN3	BCAT2	BCAT1	DPYD	DPYS	UPB1	GADL1
Biotin metabolism	780	OXSM	HLCS	BTD
Lipoic acid metabolism	785	LIAS	LIPT2	LIPT1
Folate biosynthesis	790	GCH1	ALPL	ALPI	ALPP	ALPG	DHFR	DHFR2	FPGS	GGH	PTS	SPR	AKR1B1	AKR1B10	CBR1	AKR1C3	QDPR	PCBD2	PCBD1	PAH	TH	TPH2	TPH1	MOCS1	MOCS2	GPHN	MOCOS
One carbon pool by folate	670	DHFR	DHFR2	MTHFD1L	MTHFD1	MTHFD2	MTHFD2L	SHMT2	SHMT1	GART	ATIC	FTCD	MTFMT	AMT	MTR	TYMS	ALDH1L1	ALDH1L2	MTHFR	MTHFS	ST20-MTHFS
Retinol metabolism	830	BCO1	ADH1A	ADH1B	ADH1C	ADH7	ADH4	ADH5	ADH6	DHRS3	DHRS4	DHRS4L1	DHRS4L2	DHRS9	RDH8	RDH10	RDH11	RDH12	RDH16	SDR16C5	HSD17B6	LRAT	DGAT1	AWAT2	PNPLA4	RPE65	RDH5	AOX1	ALDH1A2	ALDH1A1	CYP26A1	CYP26B1	CYP26C1	CYP1A1	CYP1A2	CYP2A6	CYP2B6	CYP2C8	CYP2C9	CYP2C18	CYP2S1	CYP3A4	CYP3A5	CYP3A7	CYP3A7-CYP3A51P	CYP4A11	UGT2A1	UGT2A3	UGT2B17
Porphyrin and chlorophyll metabolism	860	ALAS1	ALAS2	EARS2	EPRS	ALAD	HMBS	UROS	UROD	CPOX	PPOX	FECH	COX10	COX15	MMAB	HMOX1	HMOX2	BLVRA	BLVRB	UGT2A1	UGT2A3	UGT2B17	UGT2B11	UGT2B28	UGT1A6	UGT1A4	UGT1A1	UGT1A3	UGT2B10	UGT1A9	UGT2B7	UGT1A10	UGT1A8	UGT1A5	UGT2B15	UGT1A7	UGT2B4	UGT2A2	GUSB	HCCS	CP	HEPH	FXN
Ubiquinone and other terpenoid-quinone biosynthesis	130	TAT	COQ2	COQ3	COQ6	COQ5	COQ7	NQO1	GGCX	VKORC1	VKORC1L1	HPD
Terpenoid backbone biosynthesis	900	ACAT2	ACAT1	HMGCS1	HMGCS2	HMGCR	MVK	PMVK	MVD	IDI1	IDI2	FDPS	GGPS1	PDSS1	PDSS2	DHDDS	NUS1	FNTA	FNTB	RCE1	ZMPSTE24	ICMT	PCYOX1
Caffeine metabolism	232	CYP1A2	NAT2	NAT1	CYP2A6	XDH
Neomycin, kanamycin and gentamicin biosynthesis	524	HK3	HK1	HK2	HKDC1	GCK
Metabolism of xenobiotics by cytochrome P450	980	CYP1A1	CYP2C9	CYP3A4	CYP1B1	GSTA5	GSTA2	GSTA4	GSTO2	GSTM4	GSTT2	GSTT1	GSTM3	MGST1	MGST3	GSTP1	GSTM1	GSTM5	MGST2	GSTA1	GSTM2	GSTA3	GSTO1	GSTT2B	GSTK1	HPGDS	EPHX1	CYP2B6	SULT2A1	CYP1A2	CYP2A6	CYP2E1	CYP2F1	CYP2S1	AKR1C1	DHDH	CYP2A13	cytochrome P450 2D6-like [KO:K17712] [EC:1.14.14.1]	CYP2D7	CYP2D6	HSD11B1	CBR1	CBR3	UGT2A1	UGT2A3	UGT2B17	UGT2B11	UGT2B28	UGT1A6
Drug metabolism - cytochrome P450	982	CYP2D6	cytochrome P450 2D6-like [KO:K17712] [EC:1.14.14.1]	CYP2D7	CYP2C9	CYP3A4	FMO1	FMO2	FMO5	FMO3	FMO4	CYP2C19	CYP2B6	CYP3A5	GSTA5	GSTA2	GSTA4	GSTO2	GSTM4	GSTT2	GSTT1	GSTM3	MGST1	MGST3	GSTP1	GSTM1	GSTM5	MGST2	GSTA1	GSTM2	GSTA3	GSTO1	GSTT2B	GSTK1	HPGDS	ADH1A	ADH1B	ADH1C	ADH7	ADH4	ADH5	ADH6	ALDH3B1	ALDH3B2	ALDH1A3	ALDH3A1	MAOB	MAOA	AOX1
Drug metabolism - other enzymes	983	HPRT1	IMPDH1	IMPDH2	GMPS	TPMT	XDH	ITPA	CES1	CES2	UGT2A1	UGT2A3	UGT2B17	UGT2B11	UGT2B28	UGT1A6	UGT1A4	UGT1A1	UGT1A3	UGT2B10	UGT1A9	UGT2B7	UGT1A10	UGT1A8	UGT1A5	UGT2B15	UGT1A7	UGT2B4	UGT2A2	GUSB	CYP3A4	CDA	TYMP	DPYD	DPYS	UPB1	CYP2A6	UPP2	UPP1	UCK1	UCK2	UCKL1	TK2	TK1	UMPS	CMPK1	RRM1	RRM2B	RRM2
[truncated: 126 more columns]

## Sheet: Table_S2
Supplemental Table 2. The clininical information of scRNA-seq data using in the study
Sample_ID	GSM No.	Source	pathology	GEO No.	location	Stage	Laurens classfication	TCGA subtype
NGCII518	GSM5573466	Stomach	Normal	GSE183904	Antrum	II	Mixed intestinal and diffuse	MSI
NGCII518	GSM5573467	Stomach	Tumor	GSE183904	Antrum	II	Mixed intestinal and diffuse	MSI
NGCII519	GSM5573468	Stomach	Tumor	GSE183904	N.A	III	Diffuse	CIN
NGCII520	GSM5573469	Stomach	Normal	GSE183904	Distal	III	Diffuse	GS
NGCII520	GSM5573470	Stomach	Tumor	GSE183904	Distal	III	Diffuse	GS
NGCII521	GSM5573471	Stomach	Normal	GSE183904	Antrum	II	Intestinal	GS
NGCII521	GSM5573472	Stomach	Tumor	GSE183904	Antrum	II	Intestinal	GS
NGCII524	GSM5573473	Stomach	Tumor	GSE183904	N.A	IV	N.A	CIN
NGCII525	GSM5573474	Stomach	Normal	GSE183904	Antrum	II	Mixed intestinal and diffuse	CIN
NGCII525	GSM5573475	Stomach	Tumor	GSE183904	Antrum	II	Mixed intestinal and diffuse	CIN
NGCII527	GSM5573476	Stomach	Normal	GSE183904	N.A	IV	Metastatic	CIN
NGCII527	GSM5573477	Stomach	Tumor	GSE183904	N.A	IV	Metastatic	CIN
NGCII529	GSM5573478	Stomach	Tumor	GSE183904	Antrum	I	Intestinal	MSI
NGCII502	GSM5573479	Stomach	Tumor	GSE183904	Cardia	III	Intestinal	CIN
NGCII511	GSM5573480	Stomach	Tumor	GSE183904	Antrum	II	Intestinal	MSI
NGCII499	GSM5573481	Stomach	Tumor	GSE183904	Pylorus	III	Intestinal	MSI
NGCII509	GSM5573482	Stomach	Tumor	GSE183904	Cardia	III	Intestinal	CIN
NGCII498	GSM5573483	Stomach	Tumor	GSE183904	Antrum	II	Intestinal	GS
NGCII011	GSM5573484	peritoneum	Tumor	GSE183904	N.A	DM	N.A	N.A
NGCII015	GSM5573485	peritoneum	Tumor	GSE183904	Peritoneum	DM	N.A	N.A
NGCII513	GSM5573486	Stomach	Normal	GSE183904	Antrum	III	Intestinal	MSI
NGCII513	GSM5573487	Stomach	Tumor	GSE183904	Antrum	III	Intestinal	MSI
NGCII514	GSM5573488	Stomach	Normal	GSE183904	Body-Antrum	III	Diffuse	GS
NGCII514	GSM5573489	Stomach	Tumor	GSE183904	Body-Antrum	III	Diffuse	GS
NGCII512	GSM5573490	Stomach	Normal	GSE183904	Antrum	III	Intestinal	CIN
NGCII512	GSM5573491	Stomach	Tumor	GSE183904	Antrum	III	Intestinal	CIN
NGCII510	GSM5573492	Stomach	Tumor	GSE183904	Antrum	I	Diffuse	MSI
NGCII531	GSM5573493	Stomach	Tumor	GSE183904	Proximal	III	Diffuse	GS
NGCII522	GSM5573494	Stomach	Tumor	GSE183904	Body-Antrum	II	Intestinal	GS
NGCII533	GSM5573495	Stomach	Tumor	GSE183904	Antrum	III	Mixed intestinal and diffuse	CIN
NGCII536	GSM5573496	Stomach	Normal	GSE183904	Antrum	Normal	N.A	N.A
NGCII539	GSM5573497	Stomach	Tumor	GSE183904	Antrum	I	Intestinal	GS
NGCII540	GSM5573498	Stomach	Tumor	GSE183904	Antrum	III	Intestinal	MSI
NGCII541	GSM5573499	Stomach	Tumor	GSE183904	Antrum	III	Intestinal	CIN
NGCII538	GSM5573500	Stomach	Normal	GSE183904	Antrum	IV	Metastatic	GS
NGCII538	GSM5573501	Stomach	Tumor	GSE183904	Antrum	IV	Metastatic	GS
NGCII538	GSM5573502	peritoneum	Normal	GSE183904	Antrum	IV	Metastatic	GS
NGCII538	GSM5573503	peritoneum	Tumor	GSE183904	Antrum	IV	Metastatic	GS
NGCII543	GSM5573504	Stomach	Tumor	GSE183904	Antrum	III	Intestinal	CIN
NGCII545	GSM5573505	Stomach	Tumor	GSE183904	Antrum	III	Diffuse	GS

## Sheet: Table_S3
Supplemental Table 3. The relative metabolic activities of cell types in normal samples
KEGG pathway	Endothelial	Epithelial	TNK	Plasma	Chief_cell	Fibroblast	Mast	B	Myeloid
Glycolysis / Gluconeogenesis	0.834505	1.31727	1.08111	0.696131	NA	1.05423	0.888111	0.728091	1.4169
Citrate cycle (TCA cycle)	0.881225	1.3566	0.809569	0.870544	1.38377	1.03787	0.727518	0.847137	1.08577
Pentose phosphate pathway	0.852142	1.15154	0.922562	0.668494	1.07662	NA	NA	0.758112	1.49856
Pentose and glucuronate interconversions	0.66689	1.62623	0.543168	0.844808	2.43361	0.717465	0.63511	0.50319	NA
Fructose and mannose metabolism	0.523746	2.41572	0.564849	1.15377	1.26817	0.699798	0.660232	0.577418	1.13629
Galactose metabolism	NA	1.11276	0.921042	0.852351	0.825232	1.20862	NA	0.819174	1.3728
Ascorbate and aldarate metabolism	0.819757	2.9211	0.314716	0.71894	1.67368	1.32741	0.486244	0.316033	0.42212
Starch and sucrose metabolism	NA	1.19203	NA	0.934064	NA	NA	NA	0.65699	NA
Amino sugar and nucleotide sugar metabolism	0.833829	1.11801	0.720958	1.16598	1.22042	1.09567	0.845987	0.682427	1.31673
Pyruvate metabolism	1.06275	1.27191	0.82771	0.967193	1.37436	NA	0.765273	0.687616	1.06653
Glyoxylate and dicarboxylate metabolism	0.824008	1.25266	0.603686	1.20193	1.68011	1.1743	0.73874	0.555281	NA
Propanoate metabolism	0.913965	1.05454	0.774745	1.12858	1.83777	1.0594	0.724095	0.723351	0.783549
Butanoate metabolism	0.4995	1.76695	0.865375	NA	1.52409	0.689779	NA	NA	0.528905
Inositol phosphate metabolism	1.11035	1.23901	0.884211	0.859774	0.928357	0.892132	0.843829	1.1149	1.12744
Oxidative phosphorylation	0.941617	1.35408	0.738153	1.06591	1.29796	1.03813	0.790494	0.633719	1.13995
Nitrogen metabolism	0.864618	2.07825	0.715865	0.64385	1.95189	0.517874	NA	NA	0.600112
Sulfur metabolism	0.678718	2.20269	0.523159	0.830396	1.51745	1.07147	0.456848	0.381581	1.33768
Fatty acid biosynthesis	0.78978	1.99106	0.625379	0.810455	1.57384	0.764921	NA	0.652375	0.751134
Fatty acid elongation	0.8309	1.27683	0.917795	0.866332	1.13978	NA	NA	NA	0.909806
Fatty acid degradation	0.816493	1.80048	0.685658	NA	1.66702	0.937431	0.707178	0.510939	0.890962
Synthesis and degradation of ketone bodies	0.509398	1.82083	0.886968	0.904584	1.80076	0.709948	NA	NA	0.53673
Steroid biosynthesis	0.573839	1.80769	1.1567	0.87014	1.29837	0.641869	0.685568	1.13191	0.83391
Primary bile acid biosynthesis	NA	1.56159	0.449162	0.615519	2.14294	0.909426	NA	0.481729	NA
Steroid hormone biosynthesis	NA	2.49046	0.402598	1.36714	NA	1.15267	0.501574	0.321909	0.808259
Glycerolipid metabolism	0.803813	1.92732	NA	NA	1.12266	0.774897	0.688152	0.858697	0.813284
Glycerophospholipid metabolism	0.949363	1.64036	0.843442	0.845189	1.08887	0.872074	0.810285	0.783769	1.16665
Ether lipid metabolism	NA	1.97946	0.780857	0.682794	NA	0.798981	NA	0.808619	NA
Sphingolipid metabolism	0.853547	1.26567	0.775996	0.859106	0.898201	1.08073	NA	NA	1.23954
Arachidonic acid metabolism	NA	1.36412	0.471673	0.874534	1.37755	1.45872	0.757844	0.68818	NA
alpha-Linolenic acid metabolism	0.787476	2.46727	0.655626	0.867541	1.50175	NA	0.470219	0.419366	NA
Biosynthesis of unsaturated fatty acids	0.891652	1.45433	0.847129	0.678728	NA	1.11419	1.42479	0.669552	NA
Purine metabolism	NA	NA	0.965262	0.929963	1.08493	1.06601	NA	NA	0.937699
Pyrimidine metabolism	0.947553	1.10002	NA	0.899837	1.05027	1.06103	1.09489	NA	0.822543
Alanine, aspartate and glutamate metabolism	NA	1.46537	0.856265	NA	1.26394	NA	NA	0.813918	0.737594
Glycine, serine and threonine metabolism	0.739776	1.19364	0.657694	NA	2.231	1.08964	0.794127	0.495271	0.825382
Cysteine and methionine metabolism	0.869036	1.25715	0.926783	0.809075	1.40218	1.07793	NA	0.73718	NA
Valine, leucine and isoleucine degradation	0.772081	1.23161	0.784658	1.10223	1.67671	NA	0.844728	0.780831	0.778055
Lysine degradation	NA	1.12376	NA	1.25042	0.926732	0.883336	0.767764	1.1571	0.907072
Arginine biosynthesis	0.730126	2.62312	0.6408	0.773895	1.43306	0.780636	0.76615	0.488756	0.763452
Arginine and proline metabolism	0.740685	NA	0.673118	1.09313	1.46526	1.38125	0.766678	NA	0.90201
Histidine metabolism	0.832357	1.26206	NA	NA	1.39961	NA	NA	NA	NA
Tyrosine metabolism	0.705639	1.4848	0.520721	0.854904	1.36444	1.46677	NA	0.582396	NA
Phenylalanine metabolism	0.776431	1.48057	NA	0.747726	1.47915	NA	0.872126	0.810423	0.845821
Tryptophan metabolism	NA	1.29901	0.69683	NA	1.52965	1.1484	0.57706	NA	NA
beta-Alanine metabolism	0.828918	1.14213	0.746669	1.11579	1.46708	1.15916	0.76018	0.723817	NA
Taurine and hypotaurine metabolism	NA	1.29465	0.741326	1.26168	1.36897	1.71301	NA	0.216799	NA
Phosphonate and phosphinate metabolism	0.635864	1.79549	0.880141	NA	1.18021	0.802319	0.767879	NA	0.843867
Selenocompound metabolism	NA	1.12097	NA	0.870341	1.32339	NA	0.745502	NA	NA
D-Glutamine and D-glutamate metabolism	NA	1.2845	NA	1.1835	1.36876	NA	NA	0.557735	NA
Glutathione metabolism	0.908576	1.31373	0.779206	0.883254	1.25815	1.06075	0.831584	0.67766	1.28709
N-Glycan biosynthesis	NA	NA	0.777091	1.41325	1.39628	1.13616	0.783408	0.677425	0.822894
Mucin type O-glycan biosynthesis	0.614888	2.02835	0.639383	NA	1.75967	0.892993	0.785836	0.469323	0.775518
Mannose type O-glycan biosynthesis	NA	0.867919	NA	NA	1.21363	1.48024	NA	NA	0.699735
Other types of O-glycan biosynthesis	1.19705	NA	0.941524	NA	0.893943	1.32124	0.791064	NA	0.771896
Glycosaminoglycan biosynthesis - chondroitin sulfate / dermatan sulfate	1.18075	0.50807	1.1355	1.4102	0.667634	1.23693	NA	0.585107	1.36375
Glycosaminoglycan biosynthesis - heparan sulfate / heparin	1.18402	NA	0.536375	0.904184	0.781061	1.72282	1.79872	0.337384	0.745185
Glycosaminoglycan biosynthesis - keratan sulfate	0.834863	1.37247	1.19694	1.24111	0.88971	0.905356	0.538865	NA	0.878107
Glycosaminoglycan degradation	NA	NA	0.483998	1.0791	1.15026	1.35633	NA	0.473125	1.69812
Glycosylphosphatidylinositol (GPI)-anchor biosynthesis	NA	1.07114	0.90352	NA	1.34165	1.38497	0.831993	0.7261	0.746136
Glycosphingolipid biosynthesis - lacto and neolacto series	0.709069	1.45948	1.45239	0.70398	NA	NA	NA	NA	0.604619
Glycosphingolipid biosynthesis - globo and isoglobo series	0.752273	0.383654	0.302494	NA	0.769261	1.56423	0.636975	0.395944	3.26962
Glycosphingolipid biosynthesis - ganglio series	NA	0.799732	1.29957	0.818231	0.582481	1.66235	NA	NA	NA
Other glycan degradation	0.686263	1.16942	0.650056	0.934677	NA	NA	NA	0.619405	2.06755
Thiamine metabolism	1.3115	1.12695	0.725688	0.682799	1.23461	NA	NA	NA	NA
Riboflavin metabolism	0.818012	1.32609	0.770215	NA	1.39663	NA	0.487714	NA	1.40227
Nicotinate and nicotinamide metabolism	0.878406	1.74516	0.674008	NA	1.17042	0.780998	0.683125	0.688632	1.37773
Pantothenate and CoA biosynthesis	NA	1.18777	0.793328	NA	1.3277	NA	0.794417	0.77933	NA
Folate biosynthesis	0.824419	1.39377	0.738938	0.943958	1.60124	1.19547	0.637201	0.737561	NA
One carbon pool by folate	0.672267	1.28273	0.870126	0.858074	1.20025	0.892121	NA	NA	1.30893
Retinol metabolism	0.688432	3.79103	0.368953	0.807942	1.10049	0.85717	0.423325	0.29465	0.668005
Porphyrin and chlorophyll metabolism	0.899509	NA	0.756441	1.26882	1.52659	NA	NA	0.589434	NA
Ubiquinone and other terpenoid-quinone biosynthesis	NA	NA	0.641794	1.32969	1.11331	1.36844	0.710452	NA	NA
Terpenoid backbone biosynthesis	NA	1.55249	0.944973	NA	1.18716	0.882414	0.722366	0.867496	0.803552
Metabolism of xenobiotics by cytochrome P450	0.715817	2.36158	0.307651	0.630367	2.48765	1.21129	0.547822	0.226183	0.511648
Drug metabolism - cytochrome P450	0.716501	1.87597	0.440966	0.714722	2.43549	NA	0.774718	0.397858	0.636395
Drug metabolism - other enzymes	NA	1.202	0.823636	0.805957	1.24176	1.15435	0.864697	0.76708	1.15308

## Sheet: Table_S4
Supplemental Table 4.p values and adj_p-value for the relative metabolic activities of cell types(normal)
	p values									adj_p-value
KEGG pathway	Endothelial	Epithelial	TNK	Plasma	Chief_cell	Fibroblast	Mast	B	Myeloid	Plasma	TNK	Epithelial	Myeloid	Endothelial	Chief_cell	Mast	B	Fibroblast
Glycolysis / Gluconeogenesis	0	0	0	0	0.1222	0.0056	0.0036	0	0	0	0	0	0	0.127222	0.00746667	0.00651429	0	0
Citrate cycle (TCA cycle)	0	0	0	0	0	0.0052	0	0	0	0	0	0	0	0	0.00705714	0	0	0
Pentose phosphate pathway	0	0	0	0	0	0.2914	0.0356	0	0	0	0	0	0	0	0.299276	0.0477333	0	0
Pentose and glucuronate interconversions	0	0	0	0	0	0	0	0	0.2002	0	0	0	0	0	0	0	0	0.22051
Fructose and mannose metabolism	0	0	0	0	0	0	0	0	0.0046	0	0	0	0	0	0	0	0	0.00659623
Galactose metabolism	0.0308	0	0	0	0	0	0.237	0.0006	0	0.0410667	0	0	0	0	0	0.261043	0.00095	0
Ascorbate and aldarate metabolism	0	0	0	0	0	0	0	0	0	0	0	0	0	0	0	0	0	0
Starch and sucrose metabolism	0.3574	0	0.0892	0.0084	0.0146	0.2586	0.0854	0	0.2206	0.367059	0	0.0928658	0.0108203	0.0158514	0.272967	0.1064	0	0.236135
Amino sugar and nucleotide sugar metabolism	0	0	0	0	0	0.0002	0.001	0	0	0	0	0	0	0	0.000323404	0.002	0	0
Pyruvate metabolism	0.0032	0	0	0.003	0	0.0802	0	0	0.0028	0.004864	0	0	0.004	0	0.0896353	0	0	0.00409231
Glyoxylate and dicarboxylate metabolism	0	0	0	0	0	0	0	0	0.1166	0	0	0	0	0	0	0	0	0.134267
Propanoate metabolism	0.0002	0.0014	0	0	0	0.0014	0	0	0	0.000337778	0.00158806	0	0	0	0.00204615	0	0	0
Butanoate metabolism	0	0	0	0.1442	0	0	0.032	0.111	0	0	0	0	0.158829	0	0	0.0442182	0.122261	0
Inositol phosphate metabolism	0	0	0	0	0	0	0.0004	0.003	0	0	0	0	0	0	0	0.000868571	0.00438462	0
Oxidative phosphorylation	0	0	0	0	0	0.0002	0	0	0	0	0	0	0	0	0.000323404	0	0	0
Nitrogen metabolism	0.007	0	0	0	0	0	0.1172	0.0128	0	0.0100377	0	0	0	0	0	0.137034	0.0170667	0
Sulfur metabolism	0	0	0	0	0	0.001	0	0	0	0	0	0	0	0	0.0014902	0	0	0
Fatty acid biosynthesis	0	0	0	0	0	0	0.3246	0	0	0	0	0	0	0	0	0.347459	0	0
Fatty acid elongation	0	0	0	0	0	0.015	0.0256	0.0112	0.0048	0	0	0	0	0	0.019	0.0363111	0.0152	0.00675556
Fatty acid degradation	0	0	0	0.1264	0	0.002	0	0	0	0	0	0	0.141271	0	0.00286792	0	0	0
Synthesis and degradation of ketone bodies	0	0	0.0002	0.0002	0	0	0.0902	0.3998	0	0	0	0.000230303	0.000276364	0	0	0.108813	0.405131	0
Steroid biosynthesis	0	0	0	0	0	0	0	0.0082	0	0	0	0	0	0	0	0	0.0115407	0
Primary bile acid biosynthesis	0.2444	0	0	0	0	0.0058	0.2162	0	0.1762	0.269194	0	0	0	0	0.0076	0.241635	0	0.199869
Steroid hormone biosynthesis	0.0206	0	0	0	0.0382	0.0004	0	0	0	0.0284655	0	0	0	0.0403222	0.000608	0	0	0
Glycerolipid metabolism	0	0	0.4148	0.3988	0	0	0	0.004	0	0	0	0.420331	0.404117	0	0	0	0.00573585	0
Glycerophospholipid metabolism	0.0038	0	0	0	0	0	0	0	0	0.00566275	0	0	0	0	0	0	0	0
Ether lipid metabolism	0.0986	0	0	0	0.1746	0	0.3968	0.0024	0.1128	0.122846	0	0	0	0.179319	0	0.413107	0.003648	0.131889
Sphingolipid metabolism	0	0	0	0	0	0	0.0212	0.0892	0	0	0	0	0	0	0	0.0309846	0.0996941	0
Arachidonic acid metabolism	0.1478	0	0	0	0	0	0.0004	0	0.2142	0.175512	0	0	0	0	0	0.000868571	0	0.23256
Linoleic acid metabolism	NA	NA	NA	NA	NA	NA	NA	NA	NA	NA	NA	NA	NA	NA	NA	NA	NA	NA
alpha-Linolenic acid metabolism	0	0	0	0	0	0.0582	0	0	0.0252	0	0	0	0	0	0.0702095	0	0	0.03192
Biosynthesis of unsaturated fatty acids	0.0066	0	0	0	0.3688	0.003	0	0	0.072	0.00964615	0	0	0	0.3688	0.00422222	0	0	0.0882581
Purine metabolism	0.1632	0.3382	0	0	0	0	0.066	0.3676	0.0004	0.190818	0.352099	0	0	0	0	0.0836	0.377535	0.000608
Pyrimidine metabolism	0.0004	0	0.0892	0	0.0002	0	0.0034	0.3434	0	0.00066087	0	0.0928658	0	0.00022029	0	0.00630244	0.362478	0
Alanine, aspartate and glutamate metabolism	0.339	0	0	0.2494	0	0.0144	0.0124	0.0092	0	0.352932	0	0	0.266963	0	0.0185492	0.018848	0.0127127	0
Glycine, serine and threonine metabolism	0	0	0	0.108	0	0.0042	0.0016	0	0	0	0	0	0.122507	0	0.00580364	0.00311795	0	0
Cysteine and methionine metabolism	0	0	0	0	0	0	0.0258	0	0.3964	0	0	0	0	0	0	0.0363111	0	0.407114
Valine, leucine and isoleucine degradation	0	0	0	0	0	0.0774	0	0	0	0	0	0	0	0	0.087797	0	0	0
Valine, leucine and isoleucine biosynthesis	NA	NA	NA	NA	NA	NA	NA	NA	NA	NA	NA	NA	NA	NA	NA	NA	NA	NA
Lysine degradation	0.0484	0	0.078	0	0	0	0	0.0004	0	0.0623458	0	0.083493	0	0	0	0	0.000646809	0
Arginine biosynthesis	0	0	0	0	0	0	0.0082	0	0	0	0	0	0	0	0	0.0127184	0	0
Arginine and proline metabolism	0	0.0114	0	0	0	0	0	0.0832	0.0004	0	0.0125565	0	0	0	0	0	0.0943761	0.000608
Histidine metabolism	0.0078	0	0.0742	0.3514	0	0.1678	0.0358	0.0326	0.111	0.0109778	0	0.08056	0.365841	0	0.179617	0.0477333	0.039327	0.131812
Tyrosine metabolism	0	0	0	0	0	0	0.1344	0	0.0156	0	0	0	0	0	0	0.154764	0	0.0204414
Phenylalanine metabolism	0	0	0.0116	0	0	0.1326	0.0056	0	0	0	0	0.0129647	0	0	0.146052	0.00925217	0	0
Tryptophan metabolism	0.1292	0	0	0.0236	0	0	0	0.025	0.468	0.15586	0	0	0.028929	0	0	0	0.0316667	0.468
Phenylalanine, tyrosine and tryptophan biosynthesis	NA	NA	NA	NA	NA	NA	NA	NA	NA	NA	NA	NA	NA	NA	NA	NA	NA	NA
beta-Alanine metabolism	0	0	0	0	0	0	0	0	0.0788	0	0	0	0	0	0	0	0	0.0950603
Taurine and hypotaurine metabolism	0.1786	0.0002	0	0	0	0	0.0538	0	0.0406	0.205661	0.0002375	0	0	0	0	0.0693017	0	0.0505836
Phosphonate and phosphinate metabolism	0	0	0	0.0236	0	0	0.0048	0.0474	0.0008	0	0	0	0.028929	0	0	0.00829091	0.0562875	0.00119216
Selenocompound metabolism	0.295	0.0002	0.5184	0	0	0.0268	0.0034	0.032	0.012	0.311389	0.0002375	0.5184	0	0	0.0328516	0.00630244	0.0392258	0.0162857
D-Glutamine and D-glutamate metabolism	0.0504	0	0.3924	0.0002	0	0.1584	0.0492	0	0.4398	0.06384	0	0.403005	0.000276364	0	0.171977	0.064469	0	0.445664
D-Arginine and D-ornithine metabolism	NA	NA	NA	NA	NA	NA	NA	NA	NA	NA	NA	NA	NA	NA	NA	NA	NA	NA
Glutathione metabolism	0	0	0	0	0	0.0002	0	0	0	0	0	0	0	0	0.000323404	0	0	0
N-Glycan biosynthesis	0.4744	0.3058	0	0	0	0	0	0	0	0.4744	0.327335	0	0	0	0	0	0	0
Mucin type O-glycan biosynthesis	0	0	0	0.0414	0	0	0.0006	0	0	0	0	0	0.0491625	0	0	0.00126667	0	0
Mannose type O-glycan biosynthesis	0.228	0.0014	0.0532	0.02	0	0	0.378	0.1184	0	0.254824	0.00158806	0.0585971	0.0253333	0	0	0.399	0.128549	0
Other types of O-glycan biosynthesis	0	0.22	0.008	0.1062	0	0	0.0054	0.1608	0	0	0.238857	0.00907463	0.122291	0	0	0.00912	0.172124	0
Glycosaminoglycan biosynthesis - chondroitin sulfate / dermatan sulfate	0	0	0	0	0	0	0.1392	0	0	0	0	0	0	0	0	0.157899	0	0
Glycosaminoglycan biosynthesis - heparan sulfate / heparin	0.0002	0.3514	0	0	0	0	0	0	0	0.000337778	0.360897	0	0	0	0	0	0	0
Glycosaminoglycan biosynthesis - keratan sulfate	0	0	0	0	0	0.0004	0	0.0168	0.0002	0	0	0	0	0	0.000608	0	0.0220138	0.000316667
Glycosaminoglycan degradation	0.021	0.3284	0	0.005	0	0	0.0898	0	0	0.0285	0.346644	0	0.00655172	0	0	0.108813	0	0
Glycosylphosphatidylinositol (GPI)-anchor biosynthesis	0.2006	0.0008	0	0.024	0	0	0.001	0	0	0.227546	0.000935385	0	0.0289524	0	0	0.002	0	0
Glycosphingolipid biosynthesis - lacto and neolacto series	0.0008	0	0	0	0.3016	0.0178	0.4892	0.496	0	0.00124082	0	0	0	0.305621	0.022177	0.4892	0.496	0
Glycosphingolipid biosynthesis - globo and isoglobo series	0.0002	0	0	0.0546	0	0	0.007	0	0	0.000337778	0	0	0.06384	0	0	0.0110833	0	0
Glycosphingolipid biosynthesis - ganglio series	0.264	0	0	0	0	0	0.32	0.0282	0.0104	0.286629	0	0	0	0	0	0.347429	0.0351344	0.0143709
Other glycan degradation	0	0	0	0.0002	0.026	0.0602	0.0206	0	0	0	0	0	0.000276364	0.027831	0.0706215	0.030698	0	0
Thiamine metabolism	0	0.0018	0	0	0	0.0604	0.4574	0.0486	0.2558	0	0.00201176	0	0	0	0.0706215	0.463499	0.0568246	0.270011
Riboflavin metabolism	0	0	0	0.1516	0	0.3204	0	0.021	0	0	0	0	0.164594	0	0.324672	0	0.0270508	0
Vitamin B6 metabolism	NA	NA	NA	NA	NA	NA	NA	NA	NA	NA	NA	NA	NA	NA	NA	NA	NA	NA
Nicotinate and nicotinamide metabolism	0.0006	0	0	0.5218	0	0	0	0	0	0.00095	0	0	0.5218	0	0	0	0	0
Pantothenate and CoA biosynthesis	0.0468	0	0	0.3256	0	0.2894	0.0042	0.001	0.3102	0.0613241	0	0	0.343689	0	0.299276	0.00742326	0.00155102	0.322948
Biotin metabolism	NA	NA	NA	NA	NA	NA	NA	NA	NA	NA	NA	NA	NA	NA	NA	NA	NA	NA
Lipoic acid metabolism	NA	NA	NA	NA	NA	NA	NA	NA	NA	NA	NA	NA	NA	NA	NA	NA	NA	NA
Folate biosynthesis	0	0	0	0.0006	0	0	0	0	0.0204	0	0	0	0.000814286	0	0	0	0	0.026278
One carbon pool by folate	0	0	0	0	0	0	0.0948	0.3616	0	0	0	0	0	0	0	0.112575	0.37646	0
Retinol metabolism	0	0	0	0	0.0002	0	0	0	0	0	0	0	0	0.00022029	0	0	0	0
Porphyrin and chlorophyll metabolism	0.0006	0.4166	0	0	0	0.0688	0.4296	0	0.0126	0.00095	0.422155	0	0	0	0.0792242	0.441211	0	0.0168
Ubiquinone and other terpenoid-quinone biosynthesis	0.4508	0.4984	0	0	0	0	0	0.0586	0.1946	0.456811	0.4984	0	0	0	0	0	0.0674788	0.217494
Terpenoid backbone biosynthesis	0.119	0	0	0.3824	0	0	0	0.0028	0	0.145871	0	0	0.392735	0	0	0	0.00417255	0
Caffeine metabolism	NA	NA	NA	NA	NA	NA	NA	NA	NA	NA	NA	NA	NA	NA	NA	NA	NA	NA
Neomycin, kanamycin and gentamicin biosynthesis	NA	NA	NA	NA	NA	NA	NA	NA	NA	NA	NA	NA	NA	NA	NA	NA	NA	NA
Metabolism of xenobiotics by cytochrome P450	0	0	0	0	0	0.0004	0	0	0	0	0	0	0	0	0.000608	0	0	0
Drug metabolism - cytochrome P450	0	0	0	0	0	0.439	0.0062	0	0	0	0	0	0	0	0.439	0.0100255	0	0
Drug metabolism - other enzymes	0.2698	0	0	0	0	0	0.0004	0	0	0.2888	0	0	0	0	0	0.000868571	0	0

## Sheet: Table_S5
Supplemental Table 5. The relative metabolic activities of cell types in gastric cancer samples
KEGG pathway	Plasma	TNK	Epithelial	Myeloid	Endothelial	Chief_cell	Mast	B	Fibroblast
Glycolysis / Gluconeogenesis	0.779838	0.895053	1.08542	1.47728	0.814775	NA	NA	0.794862	1.20357
Citrate cycle (TCA cycle)	0.867759	0.789607	1.22922	1.06282	0.841217	1.47372	0.860784	0.788533	1.08635
Pentose phosphate pathway	0.706905	0.776521	1.07565	1.4698	0.892713	1.14742	1.07729	0.83457	NA
Pentose and glucuronate interconversions	0.890797	0.540285	1.7418	1.10476	0.56189	1.96828	0.850757	0.527753	0.81368
Fructose and mannose metabolism	0.940363	0.798518	1.53578	1.56802	0.587599	1.38747	0.6552	0.649519	0.877533
Galactose metabolism	0.755732	0.907354	NA	1.53937	1.068	NA	0.76456	0.66295	1.3143
Ascorbate and aldarate metabolism	0.484233	0.208837	2.78799	0.578085	0.687014	2.17275	0.422665	0.181336	1.47709
Starch and sucrose metabolism	NA	0.956848	1.1119	1.26662	0.911202	NA	0.779636	0.719511	1.25103
Amino sugar and nucleotide sugar metabolism	1.1313	0.723301	1.09121	1.30938	0.895851	1.10826	0.793871	0.702085	1.24475
Pyruvate metabolism	1.02354	0.791658	1.20958	1.0578	0.886447	1.33482	0.884322	0.826445	NA
Glyoxylate and dicarboxylate metabolism	1.14734	0.548403	1.35152	0.898506	0.7688	1.78067	0.802639	0.596797	1.10532
Propanoate metabolism	NA	0.829509	1.18349	0.830181	0.880676	1.70319	0.829535	0.724768	NA
Butanoate metabolism	0.928996	0.92606	1.39611	0.645466	0.700895	1.64907	NA	0.784491	NA
Inositol phosphate metabolism	0.805537	1.05665	1.13437	NA	1.35007	0.829045	0.934343	1.04277	0.862909
Oxidative phosphorylation	1.02312	0.704621	1.26265	1.19649	0.870872	1.2145	0.98205	0.796625	0.949067
Nitrogen metabolism	0.515443	0.17623	3.16074	0.379865	0.528986	3.50227	0.210519	0.295411	0.230531
Sulfur metabolism	0.824676	0.499909	1.81562	1.24546	0.772687	1.75615	0.722388	0.310587	1.05253
Fatty acid biosynthesis	0.827457	0.704125	1.54035	0.707524	NA	1.91748	0.735675	0.747278	0.882201
Fatty acid elongation	0.754082	0.879746	1.16276	0.814513	1.48612	1.17076	NA	0.597193	1.1549
Fatty acid degradation	1.07276	0.740052	1.61616	0.886488	0.854656	1.55294	0.720352	0.647147	0.909442
Synthesis and degradation of ketone bodies	0.663719	0.942793	1.09248	0.726372	1.12894	1.3469	0.789837	0.751505	1.55745
Steroid biosynthesis	NA	1.06439	1.40318	1.03596	0.649236	1.5305	0.659097	NA	0.708993
Primary bile acid biosynthesis	0.555028	0.426469	1.52487	1.08431	0.893895	1.77146	0.871533	0.400338	1.4721
Steroid hormone biosynthesis	0.742514	0.429567	2.70617	0.729648	0.742144	1.41386	0.529435	0.478207	1.22845
Glycerolipid metabolism	0.699651	0.882603	2.01781	0.77678	1.27468	1.12015	0.687805	0.658994	0.881528
Glycerophospholipid metabolism	0.743271	0.904738	1.3199	1.06605	1.15983	1.19536	0.844888	0.827905	0.938061
Ether lipid metabolism	0.625195	0.776489	1.71492	1.08412	1.05821	1.24445	NA	0.721399	0.76411
Sphingolipid metabolism	0.740401	0.796794	1.29312	1.33205	NA	1.11437	0.912688	0.765009	1.04794
Arachidonic acid metabolism	0.702718	0.531694	1.22662	0.901499	0.654055	NA	0.902009	0.555422	2.46599
Linoleic acid metabolism	NA	0.815771	1.22475	NA	0.604323	NA	NA	0.589048	1.72098
alpha-Linolenic acid metabolism	1.09222	0.91721	1.68459	0.83986	0.800219	1.45781	0.698355	0.672168	0.837575
Biosynthesis of unsaturated fatty acids	0.693439	0.769912	1.39671	1.05267	NA	1.2526	0.907108	0.556687	1.33542
Purine metabolism	0.919877	0.893693	1.08998	0.931506	NA	1.11924	1.03729	0.90619	1.09952
Pyrimidine metabolism	0.833814	0.942407	1.20418	0.79993	NA	1.20251	1.04613	NA	NA
Alanine, aspartate and glutamate metabolism	1.31739	0.750071	1.46849	0.627565	0.797671	1.49945	0.833572	0.781079	0.924708
Glycine, serine and threonine metabolism	1.49438	0.623761	1.1549	0.705989	0.701195	1.63543	0.7241	0.546354	1.41389
Cysteine and methionine metabolism	0.770584	0.859398	1.27274	1.05522	NA	1.30495	0.894186	0.812044	NA
Valine, leucine and isoleucine degradation	1.07484	0.858965	1.24937	0.813883	0.799256	1.64931	0.795246	0.788716	0.970406
Lysine degradation	NA	1.13259	1.12626	0.954506	1.06866	NA	0.836474	1.03513	0.872297
Arginine biosynthesis	0.854084	0.667204	1.84662	0.75949	0.767887	1.83943	0.708448	0.566545	NA
Arginine and proline metabolism	1.16143	0.694518	1.08095	1.0843	0.71565	1.45622	0.740871	0.699943	1.36611
Histidine metabolism	0.860596	0.714579	1.27011	2.01769	0.702995	NA	0.686688	0.57744	NA
Tyrosine metabolism	0.587552	0.392337	1.86707	0.88545	0.75345	2.41155	0.487712	0.487149	1.12774
Phenylalanine metabolism	0.607288	0.440271	2.39771	0.799579	0.520655	2.26385	0.504412	0.556055	0.910181
Tryptophan metabolism	0.942249	0.761444	1.24217	1.13219	0.884851	1.55772	0.601556	0.783434	1.09438
beta-Alanine metabolism	0.913298	0.75981	1.28451	1.34012	0.847882	1.42765	0.723907	0.737115	NA
Taurine and hypotaurine metabolism	0.812897	0.880864	1.38468	0.740384	1.35445	1.19286	0.681067	0.575923	1.37688
Phosphonate and phosphinate metabolism	0.853848	0.877446	1.54664	0.889451	0.786751	1.40114	0.917076	NA	0.679642
Selenocompound metabolism	0.925136	1.12808	1.22019	0.948997	NA	1.31625	0.705849	0.865036	0.927697
D-Glutamine and D-glutamate metabolism	1.20795	1.06106	1.09647	0.917412	NA	1.15583	0.829655	NA	0.856483
Glutathione metabolism	0.784634	0.669749	1.49154	1.23287	0.79896	1.53142	0.900049	0.61545	0.975328
N-Glycan biosynthesis	1.68102	0.698533	NA	0.832458	NA	1.24243	0.782453	0.608609	1.18232
Mucin type O-glycan biosynthesis	0.534322	0.657202	2.2375	0.616686	0.709521	2.39778	0.596356	0.437862	0.812776
Mannose type O-glycan biosynthesis	NA	NA	1.16248	0.787699	NA	1.10558	0.68066	0.802589	1.39301
Other types of O-glycan biosynthesis	NA	0.950072	NA	0.747302	1.49568	NA	0.811748	0.778224	1.30494
Glycosaminoglycan biosynthesis - chondroitin sulfate / dermatan sulfate	1.18721	NA	0.395172	1.19607	1.75252	0.44898	NA	0.582135	1.48161
Glycosaminoglycan biosynthesis - heparan sulfate / heparin	0.674086	0.593561	0.947021	0.820652	1.38366	0.807138	1.63209	0.483765	1.65803
Glycosaminoglycan biosynthesis - keratan sulfate	1.27539	1.13714	NA	0.909239	0.764761	1.29146	0.579959	0.910094	1.12384
Glycosaminoglycan degradation	1.07182	0.584947	0.843589	1.50064	1.08648	NA	1.14663	0.441279	1.36582
Glycosylphosphatidylinositol (GPI)-anchor biosynthesis	1.02986	0.90882	1.14366	0.787911	0.943239	1.32308	0.802303	0.785627	1.27551
Glycosphingolipid biosynthesis - lacto and neolacto series	0.553002	0.467324	2.0412	NA	NA	2.09912	0.613351	0.476484	0.818956
Glycosphingolipid biosynthesis - globo and isoglobo series	0.545611	0.317941	0.475474	2.95918	0.777493	0.820083	NA	0.51645	1.64345
Glycosphingolipid biosynthesis - ganglio series	1.17716	1.11139	0.813304	1.18225	NA	0.77723	0.861805	0.643308	1.43195
Other glycan degradation	1.12374	0.630594	NA	2.01994	0.692336	1.13088	0.825822	0.699606	0.866942
Thiamine metabolism	0.695636	0.760436	1.18713	1.14603	NA	1.34334	NA	0.866379	NA
Riboflavin metabolism	0.906285	0.64244	1.58936	1.49947	0.832275	1.38668	0.501199	0.644	NA
Vitamin B6 metabolism	1.24331	0.746389	1.47725	1.08386	0.644919	1.40782	0.57755	NA	0.783466
Nicotinate and nicotinamide metabolism	0.967357	0.665382	1.58356	NA	NA	1.35178	0.854853	0.614904	NA
Pantothenate and CoA biosynthesis	1.07523	0.858434	1.18299	1.05392	NA	1.26554	0.819694	0.764421	NA
Folate biosynthesis	0.901289	0.627597	1.74103	0.808334	0.733073	1.62162	0.768583	0.605739	1.19273
One carbon pool by folate	0.717557	0.776647	1.29253	1.11859	0.79131	1.27065	1.15029	NA	0.914688
Retinol metabolism	0.544318	0.351328	3.02928	0.750109	0.624439	1.88119	0.64267	0.288265	0.888401
Porphyrin and chlorophyll metabolism	1.16715	0.735298	1.09363	1.03887	NA	1.25551	0.909111	0.71677	1.10579
Ubiquinone and other terpenoid-quinone biosynthesis	0.968808	0.710292	1.19174	0.96248	1.04924	1.26387	0.723453	0.780664	1.34945
Terpenoid backbone biosynthesis	0.952689	0.917432	1.23937	0.894608	1.05182	1.2693	0.734998	0.908586	1.0312
Metabolism of xenobiotics by cytochrome P450	0.389755	0.308847	2.64907	0.764954	0.682496	2.12685	0.47749	0.237028	1.3635
Drug metabolism - cytochrome P450	0.512268	0.397621	2.21007	0.799303	0.625701	2.02155	NA	0.39141	1.147
Drug metabolism - other enzymes	0.735094	0.6605	1.56535	1.02469	0.895449	1.41443	0.963976	0.663712	1.0768

## Sheet: Table_S6
Supplemental Table 6.p values and adj_p-value for the relative metabolic activities of cell types(tumor)
	p values									adj_p-value
KEGG pathway	Plasma	TNK	Epithelial	Myeloid	Endothelial	Chief_cell	Mast	B	Fibroblast	Plasma	TNK	Epithelial	Myeloid	Endothelial	Chief_cell	Mast	B	Fibroblast
Glycolysis / Gluconeogenesis	0	0	0	0	0	0.0678	0.0738	0	0	0	0	0	0	0	0.0724438	0.0788548	0	0
Citrate cycle (TCA cycle)	0	0	0	0	0	0	0	0	0	0	0	0	0	0	0	0	0	0
Pentose phosphate pathway	0	0	0	0	0	0	0	0	0.018	0	0	0	0	0	0	0	0	0.0209552
Pentose and glucuronate interconversions	0	0	0	0	0	0	0	0	0	0	0	0	0	0	0	0	0	0
Fructose and mannose metabolism	0	0	0	0	0	0	0	0	0	0	0	0	0	0	0	0	0	0
Galactose metabolism	0	0	0.1882	0	0	0.1406	0	0	0	0	0	0.193153	0	0	0.146224	0	0	0
Ascorbate and aldarate metabolism	0	0	0	0	0	0	0	0	0	0	0	0	0	0	0	0	0	0
Starch and sucrose metabolism	0.067	0	0	0	0	0.2006	0	0	0	0.0706216	0	0	0	0	0.205879	0	0	0
Amino sugar and nucleotide sugar metabolism	0	0	0	0	0	0	0	0	0	0	0	0	0	0	0	0	0	0
Pyruvate metabolism	0.001	0	0	0	0	0	0	0	0.0616	0.00113043	0	0	0	0	0	0	0	0.0676732
Glyoxylate and dicarboxylate metabolism	0	0	0	0	0	0	0	0	0	0	0	0	0	0	0	0	0	0
Propanoate metabolism	0.3002	0	0	0	0	0	0	0	0.0168	0.3002	0	0	0	0	0	0	0	0.0198545
Butanoate metabolism	0	0	0	0	0	0	0.3698	0	0.2814	0	0	0	0	0	0	0.3698	0	0.296611
Inositol phosphate metabolism	0	0	0	0.0218	0	0	0	0	0	0	0	0	0.022672	0	0	0	0	0
Oxidative phosphorylation	0	0	0	0	0	0	0.0066	0	0	0	0	0	0	0	0	0.00757059	0	0
Nitrogen metabolism	0	0	0	0	0	0	0	0	0	0	0	0	0	0	0	0	0	0
Sulfur metabolism	0	0	0	0	0	0	0	0	0.0012	0	0	0	0	0	0	0	0	0.0014625
Fatty acid biosynthesis	0	0	0	0	0.0292	0	0	0	0	0	0	0	0	0.03504	0	0	0	0
Fatty acid elongation	0	0	0	0	0	0	0.3112	0	0	0	0	0	0	0	0	0.319389	0	0
Fatty acid degradation	0	0	0	0	0	0	0	0	0	0	0	0	0	0	0	0	0	0
Synthesis and degradation of ketone bodies	0	0	0	0	0	0	0	0	0	0	0	0	0	0	0	0	0	0
Steroid biosynthesis	0.131	0	0	0.004	0	0	0	0.0234	0	0.13624	0	0	0.00433333	0	0	0	0.0250027	0
Primary bile acid biosynthesis	0	0	0	0	0	0	0	0	0	0	0	0	0	0	0	0	0	0
Steroid hormone biosynthesis	0	0	0	0	0	0	0	0	0	0	0	0	0	0	0	0	0	0
Glycerolipid metabolism	0	0	0	0	0	0	0	0	0	0	0	0	0	0	0	0	0	0
Glycerophospholipid metabolism	0	0	0	0	0	0	0	0	0	0	0	0	0	0	0	0	0	0
Ether lipid metabolism	0	0	0	0	0.0054	0	0.322	0	0	0	0	0	0	0.00690492	0	0.326182	0	0
Sphingolipid metabolism	0	0	0	0	0.4374	0	0	0	0	0	0	0	0	0.443081	0	0	0	0
Arachidonic acid metabolism	0	0	0	0	0	0.012	0.0004	0	0	0	0	0	0	0	0.0131831	0.0004875	0	0
Linoleic acid metabolism	0.2412	0	0.001	0.0436	0	0.439	0.0792	0	0	0.247547	0	0.00108333	0.0447474	0	0.439	0.0834811	0	0
alpha-Linolenic acid metabolism	0	0	0	0	0	0	0	0	0	0	0	0	0	0	0	0	0	0
Biosynthesis of unsaturated fatty acids	0	0	0	0.0008	0.0618	0	0.001	0	0	0	0	0	0.000917647	0.0698609	0	0.0012	0	0
Purine metabolism	0	0	0	0	0.3374	0	0	0	0	0	0	0	0	0.346279	0	0	0	0
Pyrimidine metabolism	0	0	0	0	0.0288	0	0	0.26	0.1414	0	0	0	0	0.03504	0	0	0.26	0.153183
Alanine, aspartate and glutamate metabolism	0	0	0	0	0	0	0	0	0	0	0	0	0	0	0	0	0	0
Glycine, serine and threonine metabolism	0	0	0	0	0	0	0	0	0	0	0	0	0	0	0	0	0	0
Cysteine and methionine metabolism	0	0	0	0	0.2458	0	0	0	0.0296	0	0	0	0	0.255632	0	0	0	0.0339529
Valine, leucine and isoleucine degradation	0	0	0	0	0	0	0	0	0.0002	0	0	0	0	0	0	0	0	0.000251613
Valine, leucine and isoleucine biosynthesis	NA	NA	NA	NA	NA	NA	NA	NA	NA	NA	NA	NA	NA	NA	NA	NA	NA	NA
Lysine degradation	0.0252	0	0	0	0	0.2106	0	0.0034	0	0.0273	0	0	0	0	0.213335	0	0.00368333	0
Arginine biosynthesis	0	0	0	0	0	0	0	0	0.4098	0	0	0	0	0	0	0	0	0.415122
Arginine and proline metabolism	0	0	0	0	0	0	0	0	0	0	0	0	0	0	0	0	0	0
Histidine metabolism	0	0	0	0	0	0.0168	0	0	0.3462	0	0	0	0	0	0.0182	0	0	0.360048
Tyrosine metabolism	0	0	0	0	0	0	0	0	0	0	0	0	0	0	0	0	0	0
Phenylalanine metabolism	0	0	0	0	0	0	0	0	0	0	0	0	0	0	0	0	0	0
Tryptophan metabolism	0	0	0	0	0	0	0	0	0	0	0	0	0	0	0	0	0	0
Phenylalanine, tyrosine and tryptophan biosynthesis	NA	NA	NA	NA	NA	NA	NA	NA	NA	NA	NA	NA	NA	NA	NA	NA	NA	NA
beta-Alanine metabolism	0	0	0	0	0	0	0	0	0.0312	0	0	0	0	0	0	0	0	0.0352696
Taurine and hypotaurine metabolism	0	0	0	0	0	0.003	0	0	0	0	0	0	0	0	0.00349254	0	0	0
Phosphonate and phosphinate metabolism	0	0	0	0	0	0	0.0054	0.0292	0	0	0	0	0	0	0	0.00628657	0.0307784	0
Selenocompound metabolism	0	0	0	0.0012	0.0544	0	0	0	0	0	0	0	0.00135652	0.0624	0	0	0	0
D-Glutamine and D-glutamate metabolism	0	0.0032	0.0014	0.0032	0.125	0.0058	0.0014	0.057	0	0	0.00328421	0.00149589	0.00351549	0.133562	0.00665294	0.00165455	0.05928	0
D-Arginine and D-ornithine metabolism	NA	NA	NA	NA	NA	NA	NA	NA	NA	NA	NA	NA	NA	NA	NA	NA	NA	NA
Glutathione metabolism	0	0	0	0	0	0	0	0	0.0026	0	0	0	0	0	0	0	0	0.00312
N-Glycan biosynthesis	0	0	0.2164	0	0.0164	0	0	0	0	0	0	0.21921	0	0.0203048	0	0	0	0
Mucin type O-glycan biosynthesis	0	0	0	0	0	0	0	0	0	0	0	0	0	0	0	0	0	0
Mannose type O-glycan biosynthesis	0.2846	0.309	0	0	0.0396	0.0098	0	0	0	0.288296	0.309	0	0	0.0461015	0.0110783	0	0	0
Other types of O-glycan biosynthesis	0.0606	0	0.1158	0	0	0.012	0	0	0	0.0647507	0	0.122059	0	0	0.0131831	0	0	0
Glycosaminoglycan biosynthesis - chondroitin sulfate / dermatan sulfate	0	0.2002	0	0	0	0	0.015	0	0	0	0.2028	0	0	0	0	0.0164789	0	0
Glycosaminoglycan biosynthesis - heparan sulfate / heparin	0	0	0.0002	0	0	0	0	0	0	0	0	0.000219718	0	0	0	0	0	0
Glycosaminoglycan biosynthesis - keratan sulfate	0	0	0.23	0	0	0	0	0	0	0	0	0.23	0	0	0	0	0	0
Glycosaminoglycan degradation	0	0	0	0	0	0.0696	0	0	0	0	0	0	0	0	0.0733622	0	0	0
Glycosylphosphatidylinositol (GPI)-anchor biosynthesis	0.0006	0	0	0	0	0	0	0	0	0.000688235	0	0	0	0	0	0	0	0
Glycosphingolipid biosynthesis - lacto and neolacto series	0	0	0	0.3708	0.0892	0	0	0	0	0	0	0	0.3708	0.0966333	0	0	0	0
Glycosphingolipid biosynthesis - globo and isoglobo series	0	0	0	0	0	0	0.18	0	0	0	0	0	0	0	0	0.1872	0	0
Glycosphingolipid biosynthesis - ganglio series	0	0	0	0	0.4752	0	0.0004	0	0	0	0	0	0	0.4752	0	0.0004875	0	0
Other glycan degradation	0	0	0.187	0	0	0	0	0	0	0	0	0.193153	0	0	0	0	0	0
Thiamine metabolism	0	0	0	0	0.0332	0	0.0154	0	0.0586	0	0	0	0	0.0392364	0	0.0166833	0	0.0652971
Riboflavin metabolism	0	0	0	0	0	0	0	0	0.451	0	0	0	0	0	0	0	0	0.451
Vitamin B6 metabolism	0	0	0	0.0066	0	0	0	0.2228	0	0	0	0	0.00695676	0	0	0	0.225694	0
Nicotinate and nicotinamide metabolism	0.0074	0	0	0.2122	0.1766	0	0	0	0.3526	0.00812958	0	0	0.214956	0.186146	0	0	0	0.361879
Pantothenate and CoA biosynthesis	0	0	0	0.0006	0.0788	0	0	0	0.2738	0	0	0	0.000709091	0.0878057	0	0	0	0.292553
Biotin metabolism	NA	NA	NA	NA	NA	NA	NA	NA	NA	NA	NA	NA	NA	NA	NA	NA	NA	NA
Lipoic acid metabolism	NA	NA	NA	NA	NA	NA	NA	NA	NA	NA	NA	NA	NA	NA	NA	NA	NA	NA
Folate biosynthesis	0	0	0	0	0	0	0	0	0	0	0	0	0	0	0	0	0	0
One carbon pool by folate	0	0	0	0	0	0	0	0.0834	0	0	0	0	0	0	0	0	0.0855947	0
Retinol metabolism	0	0	0	0	0	0	0	0	0	0	0	0	0	0	0	0	0	0
Porphyrin and chlorophyll metabolism	0	0	0	0.0008	0.0838	0	0	0	0	0	0	0	0.000917647	0.092062	0	0	0	0
Ubiquinone and other terpenoid-quinone biosynthesis	0.0062	0	0	0.0048	0.0084	0	0	0	0	0.00690857	0	0	0.00512877	0.0105677	0	0	0	0
Terpenoid backbone biosynthesis	0	0	0	0	0	0	0	0	0.001	0	0	0	0	0	0	0	0	0.0012381
Caffeine metabolism	NA	NA	NA	NA	NA	NA	NA	NA	NA	NA	NA	NA	NA	NA	NA	NA	NA	NA
Neomycin, kanamycin and gentamicin biosynthesis	NA	NA	NA	NA	NA	NA	NA	NA	NA	NA	NA	NA	NA	NA	NA	NA	NA	NA
Metabolism of xenobiotics by cytochrome P450	0	0	0	0	0	0	0	0	0	0	0	0	0	0	0	0	0	0
Drug metabolism - cytochrome P450	0	0	0	0	0	0	0.0132	0	0	0	0	0	0	0	0	0.0147086	0	0
Drug metabolism - other enzymes	0	0	0	0.0016	0	0	0.0076	0	0	0	0	0	0.00178286	0	0	0.0085913	0	0

## Sheet: Table_S7
	Supplemental Table 7. Upregulated and 6 downregulated metabolic pathways in malignant epithelial cells relative to normal epithelial cells
	Pathway Name	Pathway ID	Pathway Class 1	Pathway Class2	pval	padj	NES	size	type
1	Alanine, aspartate and glutamate metabolism	250	Metabolism	Amino acid metabolism	0.0982456	0.146507	1.44886	34	Non significant
2	alpha-Linolenic acid metabolism	592	Metabolism	Lipid metabolism	0.256637	0.335602	-1.17504	24	Non significant
3	Amino sugar and nucleotide sugar metabolism	520	Metabolism	Carbohydrate metabolism	0.0017452	0.00728925	3.07293	48	Up
4	Arachidonic acid metabolism	590	Metabolism	Lipid metabolism	0.062201	0.110148	-1.53438	58	Non significant
5	Arginine and proline metabolism	330	Metabolism	Amino acid metabolism	0.0017301	0.00728925	2.34745	49	Up
6	Arginine biosynthesis	220	Metabolism	Amino acid metabolism	0.467033	0.508141	0.986273	21	Non significant
7	Ascorbate and aldarate metabolism	53	Metabolism	Carbohydrate metabolism	0.0153509	0.0352655	-1.89927	21	Down
8	beta-Alanine metabolism	410	Metabolism	Metabolism of other amino acids	0.309524	0.37585	1.10094	31	Non significant
9	Biosynthesis of unsaturated fatty acids	1040	Metabolism	Lipid metabolism	0.00541516	0.014848	2.09638	23	Up
10	Biotin metabolism	780	Metabolism	Metabolism of cofactors and vitamins	0.120553	0.170784	1.35786	3	Non significant
11	Butanoate metabolism	650	Metabolism	Carbohydrate metabolism	0.264574	0.339038	-1.13667	27	Non significant
12	Caffeine metabolism	232	Metabolism	Biosynthesis of other secondary metabolites	0.434874	0.486372	-0.999474	4	Non significant
13	Citrate cycle (TCA cycle)	20	Metabolism	Carbohydrate metabolism	0.00176678	0.00728925	3.93377	29	Up
14	Cysteine and methionine metabolism	270	Metabolism	Amino acid metabolism	0.0017452	0.00728925	2.44352	44	Up
15	D-Arginine and D-ornithine metabolism	472	Metabolism	Metabolism of other amino acids	0.448669	0.495284	-1.03196	1	Non significant
16	D-Glutamine and D-glutamate metabolism	471	Metabolism	Metabolism of other amino acids	0.829126	0.829126	0.714252	5	Non significant
17	Drug metabolism - cytochrome P450	982	Metabolism	Xenobiotics biodegradation and metabolism	0.00243902	0.00797373	-2.20868	59	Down
18	Drug metabolism - other enzymes	983	Metabolism	Xenobiotics biodegradation and metabolism	0.0016835	0.00728925	2.71832	69	Up
19	Ether lipid metabolism	565	Metabolism	Lipid metabolism	0.0697115	0.116186	-1.51351	46	Non significant
20	Fatty acid biosynthesis	61	Metabolism	Lipid metabolism	0.394175	0.446731	1.05675	13	Non significant
21	Fatty acid degradation	71	Metabolism	Lipid metabolism	0.0224138	0.0476293	1.72383	43	Up
22	Fatty acid elongation	62	Metabolism	Lipid metabolism	0.00340136	0.0097533	2.48563	30	Up
23	Folate biosynthesis	790	Metabolism	Metabolism of cofactors and vitamins	0.472272	0.508141	0.974983	26	Non significant
24	Fructose and mannose metabolism	51	Metabolism	Carbohydrate metabolism	0.0103093	0.0265542	1.93746	33	Up
25	Galactose metabolism	52	Metabolism	Carbohydrate metabolism	0.0204082	0.0444793	1.81671	30	Up
26	Glutathione metabolism	480	Metabolism	Metabolism of other amino acids	0.0017301	0.00728925	2.95707	49	Up
27	Glycerolipid metabolism	561	Metabolism	Lipid metabolism	0.0510204	0.0963719	1.64834	57	Non significant
28	Glycerophospholipid metabolism	564	Metabolism	Lipid metabolism	0.00327869	0.0097533	2.19369	95	Up
29	Glycine, serine and threonine metabolism	260	Metabolism	Amino acid metabolism	0.160345	0.219828	1.30048	39	Non significant
30	Glycolysis_Gluconeogenesis	10	Metabolism	Carbohydrate metabolism	0.00168919	0.00728925	2.56248	66	Up
31	Glycosaminoglycan biosynthesis - chondroitin sulfate_dermatan sulfate	532	Metabolism	Glycan biosynthesis and metabolism	0.0243446	0.0504704	1.75811	20	Non significant
32	Glycosaminoglycan biosynthesis - heparan sulfate_heparin	534	Metabolism	Glycan biosynthesis and metabolism	0.16	0.219828	1.30774	24	Non significant
33	Glycosaminoglycan biosynthesis - keratan sulfate	533	Metabolism	Glycan biosynthesis and metabolism	0.0729367	0.118924	1.4802	14	Non significant
34	Glycosaminoglycan degradation	531	Metabolism	Glycan biosynthesis and metabolism	0.0148699	0.0351095	1.86288	18	Up
35	Glycosphingolipid biosynthesis - ganglio series	604	Metabolism	Glycan biosynthesis and metabolism	0.733459	0.751133	0.78675	15	Non significant
36	Glycosphingolipid biosynthesis - globo and isoglobo series	603	Metabolism	Glycan biosynthesis and metabolism	0.574669	0.60024	0.892416	15	Non significant
37	Glycosphingolipid biosynthesis - lacto and neolacto series	601	Metabolism	Glycan biosynthesis and metabolism	0.0293454	0.0593894	-1.69236	26	Non significant
38	Glycosylphosphatidylinositol (GPI)-anchor biosynthesis	563	Metabolism	Glycan biosynthesis and metabolism	0.00181818	0.00728925	3.22136	24	Up
39	Glyoxylate and dicarboxylate metabolism	630	Metabolism	Carbohydrate metabolism	0.00176367	0.00728925	2.5691	28	Up
40	Histidine metabolism	340	Metabolism	Amino acid metabolism	0.0110619	0.0276549	-1.90787	22	Down
41	Inositol phosphate metabolism	562	Metabolism	Carbohydrate metabolism	0.00167785	0.00728925	2.71764	72	Up
42	Linoleic acid metabolism	591	Metabolism	Lipid metabolism	0.0560538	0.103578	-1.60832	27	Non significant
43	Lipoic acid metabolism	785	Metabolism	Metabolism of cofactors and vitamins	0.0671937	0.115139	1.51085	3	Non significant
44	Lysine degradation	310	Metabolism	Amino acid metabolism	0.00168919	0.00728925	3.42549	59	Up
45	Mannose type O-glycan biosynthesis	515	Metabolism	Glycan biosynthesis and metabolism	0.0848375	0.131113	1.47685	23	Non significant
46	Metabolism of xenobiotics by cytochrome P450	980	Metabolism	Xenobiotics biodegradation and metabolism	0.00242131	0.00797373	-2.54023	62	Down
47	Mucin type O-glycan biosynthesis	512	Metabolism	Glycan biosynthesis and metabolism	0.0603865	0.10921	-1.53766	30	Non significant
48	N-Glycan biosynthesis	510	Metabolism	Glycan biosynthesis and metabolism	0.0017452	0.00728925	3.6885	48	Up
49	Neomycin, kanamycin and gentamicin biosynthesis	524	Metabolism	Biosynthesis of other secondary metabolites	0.579055	0.60024	-0.892817	5	Non significant
50	Nicotinate and nicotinamide metabolism	760	Metabolism	Metabolism of cofactors and vitamins	0.171378	0.231224	1.29254	29	Non significant
51	Nitrogen metabolism	910	Metabolism	Energy metabolism	0.0741525	0.118924	-1.51995	16	Non significant
52	One carbon pool by folate	670	Metabolism	Metabolism of cofactors and vitamins	0.00187266	0.00728925	2.34983	20	Up
53	Other glycan degradation	511	Metabolism	Glycan biosynthesis and metabolism	0.00189753	0.00728925	2.12763	17	Up
54	Other types of O-glycan biosynthesis	514	Metabolism	Glycan biosynthesis and metabolism	0.00181818	0.00728925	2.40345	22	Up
55	Oxidative phosphorylation	190	Metabolism	Energy metabolism	0.00164204	0.00728925	7.8136	119	Up
56	Pantothenate and CoA biosynthesis	770	Metabolism	Metabolism of cofactors and vitamins	0.096475	0.146435	1.42832	19	Non significant
57	Pentose and glucuronate interconversions	40	Metabolism	Carbohydrate metabolism	0.016092	0.0359952	-1.85289	28	Down
58	Pentose phosphate pathway	30	Metabolism	Carbohydrate metabolism	0.00176367	0.00728925	2.93629	28	Up
59	Phenylalanine metabolism	360	Metabolism	Amino acid metabolism	0.747881	0.756785	-0.793505	16	Non significant
60	Phenylalanine, tyrosine and tryptophan biosynthesis	400	Metabolism	Amino acid metabolism	0.376699	0.444714	1.06094	5	Non significant
61	Phosphonate and phosphinate metabolism	440	Metabolism	Metabolism of other amino acids	0.0776892	0.122289	1.44049	6	Non significant
62	Porphyrin and chlorophyll metabolism	860	Metabolism	Metabolism of cofactors and vitamins	0.00342466	0.0097533	2.22725	36	Up
63	Primary bile acid biosynthesis	120	Metabolism	Lipid metabolism	0.337736	0.404332	1.08313	16	Non significant
64	Propanoate metabolism	640	Metabolism	Carbohydrate metabolism	0.00344234	0.0097533	2.29668	32	Up
65	Purine metabolism	230	Metabolism	Nucleotide metabolism	0.00152905	0.00728925	4.6116	170	Up
66	Pyrimidine metabolism	240	Metabolism	Nucleotide metabolism	0.00164474	0.00728925	5.58262	99	Up
67	Pyruvate metabolism	620	Metabolism	Carbohydrate metabolism	0.00169779	0.00728925	3.08176	37	Up
68	Retinol metabolism	830	Metabolism	Metabolism of cofactors and vitamins	0.00241546	0.00797373	-2.36313	57	Down
69	Riboflavin metabolism	740	Metabolism	Metabolism of cofactors and vitamins	0.0314961	0.0622597	1.70578	8	Non significant
70	Selenocompound metabolism	450	Metabolism	Metabolism of other amino acids	0.00948767	0.0252016	1.90771	17	Up
71	Sphingolipid metabolism	600	Metabolism	Lipid metabolism	0.00170648	0.00728925	2.26454	46	Up
72	Starch and sucrose metabolism	500	Metabolism	Carbohydrate metabolism	0.301932	0.371946	-1.11902	31	Non significant
73	Steroid biosynthesis	100	Metabolism	Lipid metabolism	0.115028	0.165718	1.38557	19	Non significant
74	Steroid hormone biosynthesis	140	Metabolism	Lipid metabolism	0.107226	0.157142	-1.42517	48	Non significant
75	Sulfur metabolism	920	Metabolism	Energy metabolism	0.0338645	0.0654201	1.6884	9	Non significant
76	Synthesis and degradation of ketone bodies	72	Metabolism	Lipid metabolism	0.478873	0.508803	-0.9394	10	Non significant
77	Taurine and hypotaurine metabolism	430	Metabolism	Metabolism of other amino acids	0.389899	0.446731	-1.04739	11	Non significant
78	Terpenoid backbone biosynthesis	900	Metabolism	Metabolism of terpenoids and polyketides	0.0127273	0.0309091	1.85982	22	Up
79	Thiamine metabolism	730	Metabolism	Metabolism of cofactors and vitamins	0.385633	0.446731	1.06515	15	Non significant
80	Tryptophan metabolism	380	Metabolism	Amino acid metabolism	0.267241	0.339038	1.17918	39	Non significant
81	Tyrosine metabolism	350	Metabolism	Amino acid metabolism	0.274038	0.342548	-1.15685	35	Non significant
82	Ubiquinone and other terpenoid-quinone biosynthesis	130	Metabolism	Metabolism of cofactors and vitamins	0.00197239	0.00728925	2.10056	11	Up
83	Valine, leucine and isoleucine biosynthesis	290	Metabolism	Amino acid metabolism	0.176806	0.234821	1.31235	4	Non significant
84	Valine, leucine and isoleucine degradation	280	Metabolism	Amino acid metabolism	0.00172414	0.00728925	2.88076	47	Up
85	Vitamin B6 metabolism	750	Metabolism	Metabolism of cofactors and vitamins	0.0677291	0.115139	1.45152	6	Non significant

## Sheet: Table_S8
Supplemental Table 8. Differentially expressed genes within the histamine metabolism pathway (malignant cells vs normal epithelial cells)
1	feature	colour	group	avgExpr	logFC	statistic	auc	pval	padj	pct_in	pct_out
2	HNMT	red	Tumor	0.30744	0.182353	3.60405e+07	0.550237	1.06119e-51	1.75516e-50	20.0013	10.2767
3	CNDP2	red	Tumor	0.796966	0.182226	34073432	0.520206	2.20082e-06	6.13371e-06	36.8442	34.2711
4	ALDH2	red	Tumor	1.79782	0.171221	34301792	0.523692	4.38391e-07	1.28632e-06	53.6739	49.9186
5	ALDH9A1	red	Tumor	0.440475	0.167051	3.53767e+07	0.540102	2.94313e-26	2.19094e-25	26.7253	19.3908
6	MAOB	blue	Tumor	0.108871	-0.338467	30980021	0.472978	6.33222e-36	6.49365e-35	5.54206	10.7882
7	ALDH3A1	blue	Tumor	0.899271	-1.01796	29304068	0.447391	9.86149e-40	1.14062e-38	27.1193	35.6429
8	HDC	blue	Tumor	0.121019	-1.25378	3.18356e+07	0.486041	3.76166e-56	6.97219e-55	0.446517	3.23181

## Sheet: Table_S9
Supplemental Table 9. Malignant cells are divided into two sub-clusters
Cell	Cluster
GSM5573504.csv_ACACTGACAGGACGTA.1_39	epiCluster1
GSM5573473.csv_ACGATGTTCTAACTGG_15	epiCluster1
GSM5573473.csv_TACAGTGTCCGAATGT_15	epiCluster1
GSM5573493.csv_GGAGCAAAGAGCCCAA_28	epiCluster1
GSM5573479.csv_AAATGCCGTAGAAAGG_3	epiCluster1
GSM5573499.csv_ACGAGGATCTGGTGTA_38	epiCluster1
GSM5573472.csv_GATGAAAAGAATGTTG_14	epiCluster1
GSM5573472.csv_TCGCGAGCAGACGCCT_14	epiCluster1
GSM5573504.csv_TGACGGCTCACGACTA.1_39	epiCluster1
GSM5573499.csv_GCTCTGTCAAGGGTCA_38	epiCluster1
GSM5573497.csv_GAGTCCGGTCTTCGTC_36	epiCluster1
GSM5573498.csv_CTACGTCGTACTCGCG_37	epiCluster1
GSM5573489.csv_ACTTACTGTCGAGATG_7	epiCluster1
GSM5573485.csv_ATGAGGGGTACCCAAT_27	epiCluster1
GSM5573498.csv_CTTAGGAAGTTACGGG_37	epiCluster1
GSM5573499.csv_TGTGGTAGTCGCGTGT_38	epiCluster1
GSM5573473.csv_ACTGATGCATTAACCG_15	epiCluster1
GSM5573482.csv_TTAGGACGTGCCTTGG_23	epiCluster1
GSM5573475.csv_CAACCAAGTCTAAAGA_17	epiCluster1
GSM5573483.csv_CCTAGCTGTAAAGGAG_24	epiCluster1
GSM5573480.csv_CCGGGATAGACCACGA_21	epiCluster1
GSM5573501.csv_AAAGGGCCAGACCAAG_33	epiCluster1
GSM5573504.csv_GTTAAGCTCCTCAATT.1_39	epiCluster1
GSM5573483.csv_CTACACCAGAGTCTGG_24	epiCluster1
GSM5573498.csv_AAAGATGCACTCAGGC_37	epiCluster1
GSM5573498.csv_TTAGTTCTCCGTAGTA_37	epiCluster1
GSM5573491.csv_CTGTGCTTCCAGTATG_2	epiCluster1
GSM5573504.csv_ACTTACTCATCTATGG.1_39	epiCluster1
GSM5573493.csv_CCCTCCTCAGGGTACA_28	epiCluster1
GSM5573483.csv_GACCAATTCAGAGGTG_24	epiCluster1
GSM5573489.csv_ATCACGAGTAATTGGA_7	epiCluster1
GSM5573489.csv_GATGAAACACAAGTAA_7	epiCluster1
GSM5573494.csv_CTAAGACTCTGCTGTC_29	epiCluster1
GSM5573467.csv_AGCATACTCTTCATGT_9	epiCluster1
GSM5573475.csv_AGTTGGTTCCTTTCGG_17	epiCluster1
GSM5573498.csv_AACTCCCGTTATGTGC_37	epiCluster1
GSM5573479.csv_TCAGGATCATCACCCT_3	epiCluster1
GSM5573497.csv_TTCGAAGCACGTTGGC_36	epiCluster1
GSM5573489.csv_CATGACACAGACAGGT_7	epiCluster1
GSM5573480.csv_AGGTCATCACTGTCGG_21	epiCluster1
GSM5573482.csv_GCACATACACGGCCAT_23	epiCluster1
GSM5573489.csv_TGTGGTATCCGCGGTA_7	epiCluster1
GSM5573503.csv_TGAATGCCACGTGAGA_35	epiCluster1
GSM5573498.csv_CGTTCTGGTGCAACTT_37	epiCluster1
GSM5573498.csv_GTGTGCGCATTAGGCT_37	epiCluster1
GSM5573479.csv_CAGAATCTCCAAATGC_3	epiCluster1
GSM5573499.csv_ACAGCTACATTTCAGG_38	epiCluster1
GSM5573498.csv_CTCGGAGGTTGAGTTC_37	epiCluster1
GSM5573481.csv_CACCTTGGTAAGAGAG_22	epiCluster1
GSM5573478.csv_TGTCCCACAAGACGTG_20	epiCluster1
GSM5573497.csv_GCTGCAGCAGGGTTAG_36	epiCluster1
GSM5573497.csv_GTTACAGTCTAACTTC_36	epiCluster1
GSM5573498.csv_TATCAGGTCTCGTATT_37	epiCluster1
GSM5573498.csv_AAGGTTCTCTCTTGAT_37	epiCluster1
GSM5573499.csv_TGGTTCCCAGCAGTTT_38	epiCluster1
GSM5573483.csv_CTGCGGACACGGCCAT_24	epiCluster1
GSM5573494.csv_CAACTAGTCCACGTGG_29	epiCluster1
GSM5573499.csv_ACGTCAAAGCAATCTC_38	epiCluster1
GSM5573479.csv_GATCAGTTCCTAGAAC_3	epiCluster1
GSM5573499.csv_TGCCCATGTATAGTAG_38	epiCluster1
GSM5573499.csv_TGCCCATTCTGGCGAC_38	epiCluster1
GSM5573475.csv_TTGAACGGTGTGAAAT_17	epiCluster1
GSM5573482.csv_GGGCACTTCACCCTCA_23	epiCluster1
GSM5573489.csv_TCTATTGGTTGACGTT_7	epiCluster1
GSM5573489.csv_ACGGGTCCAGGCTGAA_7	epiCluster1
GSM5573498.csv_GTCTCGTTCAACACAC_37	epiCluster1
GSM5573480.csv_GCGCGATTCAAACCAC_21	epiCluster1
GSM5573467.csv_TCAGGATCACCCTATC_9	epiCluster1
GSM5573504.csv_ACTTGTTAGAGTAATC.1_39	epiCluster1
GSM5573492.csv_ATCTGCCTCATCATTC_25	epiCluster1
GSM5573493.csv_CACATAGGTCACAAGG_28	epiCluster1
GSM5573473.csv_CCATTCGAGCTGGAAC_15	epiCluster1
GSM5573495.csv_TGGACGCTCACATAGC_30	epiCluster1
GSM5573503.csv_ATGTCCCTCCATTTGT_35	epiCluster1
GSM5573498.csv_CCCTCCTTCAGTTAGC_37	epiCluster1
GSM5573494.csv_CGAATGTCAGCATACT_29	epiCluster1
GSM5573475.csv_ACTGAACTCCACGTGG_17	epiCluster1
GSM5573495.csv_CAGAATCGTCTCTCGT_30	epiCluster1
GSM5573482.csv_CTCCTAGTCTTAGCCC_23	epiCluster1
GSM5573472.csv_GATGAAAGTTTGACAC_14	epiCluster1
GSM5573495.csv_AGCTCTCTCGCGTAGC_30	epiCluster1
GSM5573489.csv_AGGTCCGTCGAATCCA_7	epiCluster1
GSM5573492.csv_GTGCATAAGCGGATCA_25	epiCluster1
GSM5573483.csv_GGGCACTGTTACTGAC_24	epiCluster1
GSM5573498.csv_AGTTGGTAGAGGGCTT_37	epiCluster1
GSM5573498.csv_CAGCAGCCAAACGCGA_37	epiCluster1
GSM5573498.csv_ACGAGGACATGTCGAT_37	epiCluster1
GSM5573503.csv_GTTGCTCTCTTTGGAG_35	epiCluster1
GSM5573491.csv_CTGTTTAAGCTACCTA_2	epiCluster1
GSM5573468.csv_ATCCGAAAGCTGCGAA_10	epiCluster1
GSM5573479.csv_CACATTTTCCATGAAC_3	epiCluster1
GSM5573468.csv_TTCTACAAGCCACGTC_10	epiCluster1
GSM5573478.csv_TTAGTTCTCAAACCGT_20	epiCluster1
GSM5573479.csv_AGACGTTAGTATGACA_3	epiCluster1
GSM5573498.csv_ATCCGAAAGAGATGAG_37	epiCluster1
GSM5573498.csv_CAACTAGTCTTGCATT_37	epiCluster1
GSM5573492.csv_ACACCCTGTCTGGTCG_25	epiCluster1
GSM5573480.csv_GCAGTTACATAGTAAG_21	epiCluster1
GSM5573478.csv_TGGTTCCAGGCACATG_20	epiCluster1
GSM5573480.csv_GTCAAGTAGTGTGAAT_21	epiCluster1
GSM5573498.csv_CGAGAAGTCAGTTCGA_37	epiCluster1
GSM5573483.csv_CTTAACTTCAAACCGT_24	epiCluster1
GSM5573489.csv_GATCGATAGCGATTCT_7	epiCluster1
GSM5573497.csv_CACTCCATCGTTGACA_36	epiCluster1
GSM5573482.csv_CCGTTCAAGCAAATCA_23	epiCluster1
GSM5573505.csv_ACTATTCTCTCCGATC.1_40	epiCluster1
GSM5573495.csv_ACCAGTAGTCTAAAGA_30	epiCluster1
GSM5573498.csv_ATCTACTCAATAGCGG_37	epiCluster1
GSM5573498.csv_CGAATGTCAGCTTAAC_37	epiCluster1
GSM5573483.csv_ACATACGAGTGACTCT_24	epiCluster1
GSM5573483.csv_TGCCCTAAGGCGCTCT_24	epiCluster1
GSM5573467.csv_TCAGGTACAGTAGAGC_9	epiCluster1
GSM5573505.csv_TACCTCGAGGGACACT.1_40	epiCluster1
GSM5573491.csv_GGGTTGCGTTCATGGT_2	epiCluster1
GSM5573494.csv_TACGGGCAGAAGATTC_29	epiCluster1
GSM5573470.csv_GGCAATTTCGGAAACG_12	epiCluster1
GSM5573501.csv_AAGCATCGTGAATTAG_33	epiCluster1
GSM5573498.csv_CAAGATCTCGATAGAA_37	epiCluster1
GSM5573480.csv_TATCAGGGTGCACCAC_21	epiCluster1
GSM5573498.csv_TACAGTGCAGCAGTTT_37	epiCluster1
GSM5573482.csv_CGTGAGCGTTTGACAC_23	epiCluster1
GSM5573479.csv_GCGGGTTGTACCGGCT_3	epiCluster1
GSM5573501.csv_CACATGACATACGCAT_33	epiCluster1
GSM5573494.csv_GTACTCCCACGCTTTC_29	epiCluster1
GSM5573473.csv_CATCGAAGTTGTCGCG_15	epiCluster1
GSM5573483.csv_CAGAATCTCTACTCAT_24	epiCluster1
GSM5573475.csv_TAAGCGTGTATAGGGC_17	epiCluster1
GSM5573498.csv_GATTCAGAGAGTACAT_37	epiCluster1
GSM5573503.csv_CCAAGCGGTTCAGGTT_35	epiCluster1
GSM5573479.csv_GTAGTCAGTCCTCTTG_3	epiCluster1
GSM5573505.csv_CAGCAATTCTCGTGGG.1_40	epiCluster1
GSM5573493.csv_AGCCTAATCGACAGCC_28	epiCluster1
GSM5573498.csv_TCACAAGTCCTGCTTG_37	epiCluster1
GSM5573499.csv_AGCCTAAGTCTACCTC_38	epiCluster1
GSM5573489.csv_CGATTGATCTAAGCCA_7	epiCluster1
GSM5573483.csv_AGTAGTCCACGGACAA_24	epiCluster1
GSM5573479.csv_TACTTGTAGATGCGAC_3	epiCluster1
GSM5573503.csv_CATAGACCAACGGCCT_35	epiCluster1
GSM5573480.csv_CAGTCCTGTCGAATCT_21	epiCluster1
GSM5573499.csv_CTTGGCTGTGCACGAA_38	epiCluster1
GSM5573483.csv_CCAGCGACACATGACT_24	epiCluster1
GSM5573497.csv_GGGACCTAGTGTACTC_36	epiCluster1
GSM5573482.csv_AGCGGTCTCACCGGGT_23	epiCluster1
GSM5573483.csv_CCTTTCTCATCCTAGA_24	epiCluster1
GSM5573478.csv_GGTGAAGCAAACGCGA_20	epiCluster1
GSM5573479.csv_TGTCCCACACTGAAGG_3	epiCluster1
GSM5573499.csv_CGGAGCTGTGGCTCCA_38	epiCluster1
GSM5573473.csv_GATCGTATCGCCAAAT_15	epiCluster1
GSM5573503.csv_TTTGACTTCCCTTGGT_35	epiCluster1
GSM5573479.csv_CTACGTCTCTTGTTTG_3	epiCluster1
GSM5573493.csv_GTCTCGTAGTTTCCTT_28	epiCluster1
GSM5573479.csv_GCGGGTTTCCGTTGTC_3	epiCluster1
GSM5573492.csv_GTGGGTCAGATATGCA_25	epiCluster1
GSM5573468.csv_GGGTTGCCACTTAACG_10	epiCluster1
GSM5573493.csv_TCTTTCCTCGGAAATA_28	epiCluster1
GSM5573472.csv_ATTCTACGTCGCGTGT_14	epiCluster1
GSM5573498.csv_GTGCTTCCAAACCCAT_37	epiCluster1
GSM5573501.csv_AACTTCTAGATTTGCC_33	epiCluster1
GSM5573501.csv_CCTCACAAGCCGATTT_33	epiCluster1
GSM5573504.csv_GGCGACTCAGGCTCAC.1_39	epiCluster1
GSM5573479.csv_GACCAATTCATACGGT_3	epiCluster1
GSM5573478.csv_CTTGGCTGTCTCTTTA_20	epiCluster1
GSM5573479.csv_TGTCCCATCCTTTACA_3	epiCluster1
GSM5573468.csv_AGCGGTCTCCGCATCT_10	epiCluster1
GSM5573473.csv_CCGGGATAGTAGCGGT_15	epiCluster1
GSM5573495.csv_TTTGGTTAGTCGTTTG_30	epiCluster1
GSM5573489.csv_CACATTTGTTGTCGCG_7	epiCluster1
GSM5573479.csv_TTGCCGTAGGAGCGAG_3	epiCluster1
GSM5573468.csv_GATCGATGTTCCACGG_10	epiCluster1
GSM5573478.csv_ACGGGTCCAGCTCCGA_20	epiCluster1
GSM5573491.csv_AGATCTGAGCCGTCGT_2	epiCluster1
GSM5573482.csv_GTCATTTAGACAATAC_23	epiCluster1
GSM5573480.csv_AAGACCTAGAACTGTA_21	epiCluster1
GSM5573498.csv_GGCTGGTAGCTAGTGG_37	epiCluster1
GSM5573494.csv_CGAGCACAGGTGCTAG_29	epiCluster1
GSM5573483.csv_CTCTACGCATTATCTC_24	epiCluster1
GSM5573480.csv_CGTCAGGCAATCCGAT_21	epiCluster1
GSM5573472.csv_TCTATTGCACCGATAT_14	epiCluster1
GSM5573501.csv_ATCGCCTTCGCCTATC_33	epiCluster1
GSM5573498.csv_CGATGGCCACAGAGGT_37	epiCluster1
GSM5573480.csv_GTGCTTCCAACACGCC_21	epiCluster1
GSM5573483.csv_CAAGATCTCATCATTC_24	epiCluster1
GSM5573479.csv_TCAGATGGTACCAGTT_3	epiCluster1
GSM5573481.csv_TTTCCTCCAATCGAAA_22	epiCluster1
GSM5573499.csv_CGGACACGTCTTGATG_38	epiCluster1
GSM5573478.csv_AGTTGGTTCAGGCCCA_20	epiCluster1
GSM5573482.csv_CCTCAGTCATCACAAC_23	epiCluster1
GSM5573497.csv_ATCACGAGTAAGGATT_36	epiCluster1
GSM5573479.csv_AGGCCACCAACACCCG_3	epiCluster1
GSM5573468.csv_TTGCGTCCACATAACC_10	epiCluster1
GSM5573479.csv_TGAGGGATCCGAACGC_3	epiCluster1
GSM5573498.csv_GACACGCCAAGCCGCT_37	epiCluster1
GSM5573497.csv_CGTCCATTCATGCATG_36	epiCluster1
GSM5573473.csv_GGTATTGCAACGATGG_15	epiCluster1
GSM5573499.csv_CGTGAGCCATCCGCGA_38	epiCluster1
GSM5573472.csv_CACATTTGTTCCGTCT_14	epiCluster1
GSM5573483.csv_TACTCGCTCTGAGTGT_24	epiCluster1
GSM5573472.csv_CAACCTCCAAGGTTCT_14	epiCluster1
GSM5573499.csv_GTAACGTAGATATGCA_38	epiCluster1
GSM5573483.csv_GCGAGAACAGCGTTCG_24	epiCluster1
GSM5573473.csv_AGTGAGGCATAGAAAC_15	epiCluster1
GSM5573494.csv_CCTAAAGGTTACGACT_29	epiCluster1
GSM5573483.csv_GACGGCTGTTGCGTTA_24	epiCluster1
GSM5573489.csv_TGCTACCGTACCGCTG_7	epiCluster1
GSM5573498.csv_CGAGAAGCACCATCCT_37	epiCluster1
GSM5573480.csv_TGGCTGGCACAACGCC_21	epiCluster1
GSM5573497.csv_GTGCTTCAGAATGTGT_36	epiCluster1
GSM5573498.csv_TGGACGCAGTCATCCA_37	epiCluster1
GSM5573480.csv_TGGCTGGAGATTACCC_21	epiCluster1
GSM5573499.csv_GAATAAGAGGATTCGG_38	epiCluster1
GSM5573473.csv_GACTAACCAGATGAGC_15	epiCluster1
GSM5573480.csv_CTACGTCAGAAACGAG_21	epiCluster1
GSM5573478.csv_CGTTCTGAGCTTCGCG_20	epiCluster1
GSM5573494.csv_TGACTTTCAGTAGAGC_29	epiCluster1
GSM5573501.csv_GAAGCGACACGGCACT_33	epiCluster1
GSM5573499.csv_CACAAACGTCAGAATA_38	epiCluster1
GSM5573478.csv_TGAGCATAGATGTGGC_20	epiCluster1
GSM5573467.csv_GCGAGAATCGGTCCGA_9	epiCluster1
GSM5573498.csv_GCTGGGTTCATACGGT_37	epiCluster1
GSM5573478.csv_CTTGGCTCAGACAAAT_20	epiCluster1
GSM5573494.csv_AGTGGGAGTAGCGCTC_29	epiCluster1
GSM5573493.csv_CTAATGGCACGAAAGC_28	epiCluster1
GSM5573483.csv_CGATGGCCATGTTGAC_24	epiCluster1
GSM5573499.csv_CATGACACAGCTGCTG_38	epiCluster1
GSM5573483.csv_TCACGAAAGCTGTTCA_24	epiCluster1
GSM5573489.csv_CCATGTCTCAGCTGGC_7	epiCluster1
GSM5573468.csv_GGGAGATGTACTCGCG_10	epiCluster1
GSM5573503.csv_CCCTCTCTCCATAGAC_35	epiCluster1
GSM5573472.csv_GCTGGGTTCACTGGGC_14	epiCluster1
GSM5573497.csv_TGGCTGGGTATATGAG_36	epiCluster1
GSM5573480.csv_GTCACGGAGCTTCGCG_21	epiCluster1
GSM5573501.csv_TGTAGACTCAGACCTA_33	epiCluster1
GSM5573499.csv_GGCGACTAGGACTGGT_38	epiCluster1
GSM5573482.csv_TCTCTAAAGGGCTTGA_23	epiCluster1
GSM5573499.csv_TAGACCAAGGTGACCA_38	epiCluster1
GSM5573491.csv_CGATTGAAGTTGTCGT_2	epiCluster1
GSM5573473.csv_GACTGCGAGAAGGTGA_15	epiCluster1
GSM5573494.csv_TGAGCCGAGGATATAC_29	epiCluster1
GSM5573501.csv_AGTTCGACAACGAGGT_33	epiCluster1
GSM5573475.csv_CGCGTTTTCACCGTAA_17	epiCluster1
GSM5573498.csv_TGTGTTTCATCCTAGA_37	epiCluster1
GSM5573491.csv_ACAGCCGCAGGCTCAC_2	epiCluster1
GSM5573478.csv_TTATGCTTCAAACGGG_20	epiCluster1
GSM5573489.csv_GCGCAACTCTTGAGGT_7	epiCluster1
GSM5573504.csv_CTACCCACATCGACGC.1_39	epiCluster1
GSM5573481.csv_GCCTCTAAGTTAGGTA_22	epiCluster1
GSM5573482.csv_GGCTCGATCTCTTATG_23	epiCluster1
GSM5573498.csv_GCTGCTTGTATCAGTC_37	epiCluster1
GSM5573483.csv_CTGTGCTGTCAAAGCG_24	epiCluster1
GSM5573498.csv_CACATTTCATGCGCAC_37	epiCluster1
GSM5573497.csv_CTACGTCAGCGTCTAT_36	epiCluster1
GSM5573482.csv_GTCAAGTTCGCCTGAG_23	epiCluster1
GSM5573479.csv_AGGTCCGAGCAAATCA_3	epiCluster1
GSM5573472.csv_GCGCCAAAGCGATAGC_14	epiCluster1
GSM5573482.csv_CGTGAGCTCCCAAGAT_23	epiCluster1
GSM5573489.csv_GCTCCTATCGATCCCT_7	epiCluster1
GSM5573481.csv_TGGTTAGGTCCGAGTC_22	epiCluster1
GSM5573473.csv_CGCCAAGTCGACGGAA_15	epiCluster1
GSM5573491.csv_TGAGGGAAGGACACCA_2	epiCluster1
GSM5573483.csv_GCGCAGTCATGGTAGG_24	epiCluster1
GSM5573499.csv_GGCTCGATCCGTCAAA_38	epiCluster1
GSM5573498.csv_AGAGCTTTCGTACGGC_37	epiCluster1
GSM5573491.csv_TCTCTAACAACACGCC_2	epiCluster1
GSM5573473.csv_ATCATGGGTTCCGTCT_15	epiCluster1
GSM5573473.csv_GTCACGGCATTAGCCA_15	epiCluster1
GSM5573479.csv_GGGTTGCTCCCTTGCA_3	epiCluster1
GSM5573504.csv_CCTCTGAGTGACTACT.1_39	epiCluster1
GSM5573478.csv_TCGTACCAGTTGCAGG_20	epiCluster1
GSM5573473.csv_TCTGGAAAGGCCATAG_15	epiCluster1
GSM5573479.csv_CACACAATCACCATAG_3	epiCluster1
GSM5573495.csv_ATCCACCTCTCATTCA_30	epiCluster1
GSM5573494.csv_CAGCGACCAGTGAGTG_29	epiCluster1
GSM5573483.csv_TTATGCTCACTGCCAG_24	epiCluster1
GSM5573503.csv_GTCAGCGTCAATCTTC_35	epiCluster1
GSM5573480.csv_CGGCTAGTCAATCTCT_21	epiCluster1
GSM5573489.csv_TAGGCATGTCGGATCC_7	epiCluster1
GSM5573475.csv_ACTGAGTGTAAGTGTA_17	epiCluster1
GSM5573489.csv_CTGCTGTCACTTACGA_7	epiCluster1
GSM5573472.csv_TCCCGATAGAGCAATT_14	epiCluster1
GSM5573475.csv_CATTATCGTATTACCG_17	epiCluster1
GSM5573483.csv_ACAGCCGTCAGTTTGG_24	epiCluster1
GSM5573478.csv_GAACATCCATCGATGT_20	epiCluster1
GSM5573473.csv_CGGCTAGGTGACGGTA_15	epiCluster1
GSM5573482.csv_CATCAAGCACAGTCGC_23	epiCluster1
GSM5573499.csv_TAAACCGTCTGAGGGA_38	epiCluster1
GSM5573503.csv_ACTGCAAAGTGCACTT_35	epiCluster1
GSM5573473.csv_ACTTTCAGTCTTCGTC_15	epiCluster1
GSM5573497.csv_ACATGGTAGAAACCGC_36	epiCluster1
GSM5573483.csv_CCACTACGTCGTGGCT_24	epiCluster1
GSM5573483.csv_TTTGCGCAGTGTTAGA_24	epiCluster1
GSM5573489.csv_ATCCACCTCTTGTACT_7	epiCluster1
GSM5573479.csv_TTCTCAATCCCTTGTG_3	epiCluster1
GSM5573478.csv_TTCGGTCTCAGCACAT_20	epiCluster1
GSM5573480.csv_TTCCCAGAGTGGGTTG_21	epiCluster1
GSM5573480.csv_CAGTAACGTGTGAATA_21	epiCluster1
GSM5573489.csv_TTGCGTCTCAATAAGG_7	epiCluster1
GSM5573504.csv_CACAAACTCTAACTCT.1_39	epiCluster1
GSM5573504.csv_ATGGGAGAGACACTAA.1_39	epiCluster1
GSM5573501.csv_TACTTCATCTCACCCA_33	epiCluster1
GSM5573479.csv_TCATTTGGTTCGGCAC_3	epiCluster1
GSM5573479.csv_GACCAATGTGTTGGGA_3	epiCluster1
GSM5573498.csv_CGTTGGGTCATGTCCC_37	epiCluster1
GSM5573472.csv_GTCTTCGCAAGAAAGG_14	epiCluster1
GSM5573483.csv_GAAACTCTCCCACTTG_24	epiCluster1
GSM5573482.csv_TGCTGCTGTACCAGTT_23	epiCluster1
GSM5573497.csv_TGTGTTTAGTACTTGC_36	epiCluster1
GSM5573504.csv_CGATCGGTCTGTACGA.1_39	epiCluster1
GSM5573467.csv_CTACCCAAGCGATAGC_9	epiCluster1
GSM5573472.csv_ATGTGTGGTTTACTCT_14	epiCluster1
GSM5573489.csv_TCTATTGCACAAGCCC_7	epiCluster1
GSM5573498.csv_TTAGGCAAGCGTAGTG_37	epiCluster1
GSM5573504.csv_ACTTGTTTCACCGGGT.1_39	epiCluster1
GSM5573497.csv_CTTCTCTAGTTAAGTG_36	epiCluster1
GSM5573493.csv_ACGGGCTGTGTGTGCC_28	epiCluster1
GSM5573497.csv_CACAGTAGTGCATCTA_36	epiCluster1
GSM5573473.csv_GTCCTCATCTGTGCAA_15	epiCluster1
GSM5573483.csv_TCGTACCAGAAGGTGA_24	epiCluster1
GSM5573475.csv_CTCATTATCCTTGACC_17	epiCluster1
GSM5573504.csv_AGCAGCCGTGACTACT.1_39	epiCluster1
GSM5573485.csv_GTAACGTCAGTTCATG_27	epiCluster1
GSM5573483.csv_CGTGTAAGTAGATTAG_24	epiCluster1
GSM5573492.csv_TCCCGATCAGTATAAG_25	epiCluster1
GSM5573499.csv_GGCGTGTAGCCAGTAG_38	epiCluster1
GSM5573479.csv_CGCCAAGGTAGCTAAA_3	epiCluster1
GSM5573483.csv_CTCATTAAGTGGCACA_24	epiCluster1
GSM5573498.csv_GTCTTCGAGAAACGCC_37	epiCluster1
GSM5573499.csv_GATCTAGAGCGTAGTG_38	epiCluster1
GSM5573495.csv_GGATGTTAGCGTGAGT_30	epiCluster1
GSM5573498.csv_CATGGCGTCCCATTTA_37	epiCluster1
GSM5573497.csv_GGAAAGCAGGTGCTTT_36	epiCluster1
GSM5573498.csv_TTGCGTCGTCTTGTCC_37	epiCluster1
GSM5573480.csv_CTTGGCTGTCAGCTAT_21	epiCluster1
GSM5573478.csv_TTGGCAAAGGCTCATT_20	epiCluster1
GSM5573498.csv_TTGGAACTCTCGTATT_37	epiCluster1
GSM5573478.csv_CGAGAAGCATTCTCAT_20	epiCluster1
GSM5573505.csv_TGGAACTTCCACTTTA.1_40	epiCluster1
GSM5573497.csv_TCACGAAGTAAGGATT_36	epiCluster1
GSM5573485.csv_AAGTCTGCACCCATTC_27	epiCluster1
GSM5573478.csv_CCTACACTCAACACCA_20	epiCluster1
GSM5573478.csv_CAGCTAATCTACTATC_20	epiCluster1
GSM5573498.csv_ACACCCTAGCGCCTTG_37	epiCluster1
GSM5573470.csv_ACACCAATCCTGTAGA_12	epiCluster1
GSM5573499.csv_GGGACCTGTGCTTCTC_38	epiCluster1
GSM5573497.csv_GGCCGATGTTGTTTGG_36	epiCluster1
GSM5573483.csv_CAACTAGTCTCTTATG_24	epiCluster1
GSM5573483.csv_CGGAGCTCACAGCGTC_24	epiCluster1
GSM5573485.csv_CACACCTGTGCAACTT_27	epiCluster1
GSM5573480.csv_GAATGAAAGATACACA_21	epiCluster1
GSM5573499.csv_CACAGTAAGCGTTCCG_38	epiCluster1
GSM5573477.csv_CTTAACTGTGTAATGA_19	epiCluster1
GSM5573498.csv_TCTCTAACATGGTCAT_37	epiCluster1
GSM5573482.csv_CTTACCGAGTAGCGGT_23	epiCluster1
GSM5573479.csv_AAACGGGCAGCGTTCG_3	epiCluster1
GSM5573503.csv_TTTGGTTCAACAGCCC_35	epiCluster1
GSM5573497.csv_GCAGCCAGTTTCCACC_36	epiCluster1
GSM5573498.csv_AAACGGGGTCTCTTAT_37	epiCluster1
GSM5573480.csv_CATCCACCATTGCGGC_21	epiCluster1
GSM5573483.csv_TACTTGTTCCGGCACA_24	epiCluster1
GSM5573493.csv_TGAAAGAGTACTTAGC_28	epiCluster1
GSM5573483.csv_TAGGCATCACTGCCAG_24	epiCluster1
GSM5573494.csv_GTTACAGTCGACCAGC_29	epiCluster1
GSM5573483.csv_ACGGGCTAGCACGCCT_24	epiCluster1
GSM5573499.csv_TTAGGCAGTGAGGGAG_38	epiCluster1
GSM5573494.csv_TGAGGGAGTACGACCC_29	epiCluster1
GSM5573497.csv_TAAACCGTCCTGTAGA_36	epiCluster1
GSM5573489.csv_GGCGTGTCATCATCCC_7	epiCluster1
GSM5573472.csv_GCACATATCTGATACG_14	epiCluster1
GSM5573472.csv_CCCTCCTAGCAAATCA_14	epiCluster1
GSM5573498.csv_CAAGTTGTCAGATAAG_37	epiCluster1
GSM5573501.csv_CTGTCGTCATCGCTCT_33	epiCluster1
GSM5573499.csv_CACATTTAGCCCAACC_38	epiCluster1
GSM5573481.csv_ATCTACTGTTACGACT_22	epiCluster1
GSM5573479.csv_CCTTCGACATACCATG_3	epiCluster1
GSM5573483.csv_AGTGTCATCCATGAAC_24	epiCluster1
GSM5573501.csv_TAGATCGGTGCATGTT_33	epiCluster1
GSM5573478.csv_GTCGGGTCACCAGGTC_20	epiCluster1
GSM5573472.csv_GATGCTAAGACTACAA_14	epiCluster1
GSM5573505.csv_TCTGGCTGTAGCGCCT.1_40	epiCluster1
GSM5573478.csv_CAGCCGAGTTTGTTTC_20	epiCluster1
GSM5573479.csv_GCTCCTAAGCCACGTC_3	epiCluster1
GSM5573498.csv_TTTGCGCGTTTCGCTC_37	epiCluster1
GSM5573479.csv_CCAATCCGTCGACTAT_3	epiCluster1
GSM5573499.csv_ATCTACTTCATGTAGC_38	epiCluster1
GSM5573482.csv_AAGGCAGGTCTAAAGA_23	epiCluster1
GSM5573470.csv_ACGCCAGCATGCCTAA_12	epiCluster1
GSM5573477.csv_CAACCAATCTGAGTGT_19	epiCluster1
GSM5573482.csv_TGGCCAGAGGCTCAGA_23	epiCluster1
GSM5573480.csv_AAACGGGGTGACTCAT_21	epiCluster1
GSM5573478.csv_AAACGGGTCAAGGTAA_20	epiCluster1
GSM5573498.csv_GGGCACTTCCTTAATC_37	epiCluster1
GSM5573483.csv_AATCGGTTCACCACCT_24	epiCluster1
GSM5573475.csv_GCGACCACAATTCCTT_17	epiCluster1
GSM5573501.csv_CAACCTCCAGAGCTAG_33	epiCluster1
GSM5573498.csv_GCCAAATCATCGTCGG_37	epiCluster1
GSM5573505.csv_ATGGTTGCACACGCCA.1_40	epiCluster1
GSM5573467.csv_TCAATCTCATCAGTCA_9	epiCluster1
GSM5573498.csv_GAACGGATCGCCAGCA_37	epiCluster1
GSM5573478.csv_CTACGTCAGGAGTTGC_20	epiCluster1
GSM5573472.csv_GGCGACTAGACTGGGT_14	epiCluster1
GSM5573498.csv_CCGTGGATCTTGCCGT_37	epiCluster1
GSM5573483.csv_TGCCAAATCAGAGCTT_24	epiCluster1
GSM5573480.csv_GACTAACGTAAATACG_21	epiCluster1
GSM5573498.csv_GGATGTTGTCATGCAT_37	epiCluster1
GSM5573480.csv_TGCTACCAGGGTGTGT_21	epiCluster1
GSM5573501.csv_TAATTCCAGTTGCGCC_33	epiCluster1
GSM5573470.csv_GTAGGCCCAGTAAGAT_12	epiCluster1
GSM5573479.csv_GACCAATGTACGCACC_3	epiCluster1
GSM5573497.csv_CTACATTTCCTGTACC_36	epiCluster1
GSM5573499.csv_AGCTTGACACAGAGGT_38	epiCluster1
GSM5573470.csv_TTAGGACCAATGGATA_12	epiCluster1
GSM5573489.csv_CCTATTACAAACTGCT_7	epiCluster1
GSM5573480.csv_CTAGAGTGTCTCCACT_21	epiCluster1
GSM5573483.csv_GCACTCTTCCACTCCA_24	epiCluster1
GSM5573480.csv_ATTATCCAGTACGACG_21	epiCluster1
GSM5573498.csv_TTGACTTGTATGAATG_37	epiCluster1
GSM5573489.csv_TAGTTGGGTCTTGCGG_7	epiCluster1
GSM5573498.csv_GAAGCAGCAAATACAG_37	epiCluster1
GSM5573489.csv_TGACTAGCATACTCTT_7	epiCluster1
GSM5573493.csv_TGACAACCAAGCCCAC_28	epiCluster1
GSM5573468.csv_GGTGCGTGTGATGTCT_10	epiCluster1
GSM5573481.csv_GAATAAGCAAATTGCC_22	epiCluster1
GSM5573494.csv_CTCGGAGAGGCAGGTT_29	epiCluster1
GSM5573475.csv_ATGAGGGGTTCAGCGC_17	epiCluster1
GSM5573493.csv_GTTCGGGTCCGTCAAA_28	epiCluster1
GSM5573498.csv_GGCTCGAAGCACGCCT_37	epiCluster1
GSM5573498.csv_CGTAGGCTCAGAGCTT_37	epiCluster1
GSM5573498.csv_TTGCCGTCAAGCCATT_37	epiCluster1
GSM5573499.csv_GCGCAACGTGTCTGAT_38	epiCluster1
GSM5573473.csv_CAGCTGGGTCGGCTCA_15	epiCluster1
GSM5573481.csv_TCGCGTTTCCTATGTT_22	epiCluster1
GSM5573494.csv_AGTCTTTGTAAATACG_29	epiCluster1
GSM5573498.csv_CGGACTGAGGTAGCTG_37	epiCluster1
GSM5573479.csv_CTCGTCATCGGAGGTA_3	epiCluster1
GSM5573504.csv_TCGTACCCACGTTGGC.1_39	epiCluster1
GSM5573503.csv_TATTGCTTCCCATTTA_35	epiCluster1
GSM5573505.csv_GCCATTCAGAAGTGTT.1_40	epiCluster1
GSM5573472.csv_GACTAACTCCAAGCCG_14	epiCluster1
GSM5573475.csv_GGGCATCGTTCTGTTT_17	epiCluster1
GSM5573480.csv_GAAATGACAAACCCAT_21	epiCluster1
GSM5573497.csv_CAGCTGGGTAGGACAC_36	epiCluster1
GSM5573482.csv_CACAAACCATGTAAGA_23	epiCluster1
GSM5573479.csv_AGGTCATAGTGTCCAT_3	epiCluster1
GSM5573498.csv_CTCACACTCCGCATCT_37	epiCluster1
GSM5573482.csv_GAATAAGCACTGCCAG_23	epiCluster1
GSM5573499.csv_AGCTCTCCACGGATAG_38	epiCluster1
GSM5573483.csv_TTGGCAACAGAGCCAA_24	epiCluster1
GSM5573495.csv_GTCCTCAGTAGGGACT_30	epiCluster1
GSM5573477.csv_CACATTTAGCGTGAGT_19	epiCluster1
GSM5573505.csv_TAGACTGAGGTCTGGA.1_40	epiCluster1
GSM5573481.csv_CTCCTAGAGCGTAGTG_22	epiCluster1
GSM5573473.csv_CGGTTAACACGAAAGC_15	epiCluster1
GSM5573499.csv_ACTGATGCATTTGCTT_38	epiCluster1
GSM5573479.csv_GCACTCTTCGGAATCT_3	epiCluster1
GSM5573467.csv_AGCCTAAAGTCCGGTC_9	epiCluster1
GSM5573504.csv_TTGGCAAAGTGAAGTT.1_39	epiCluster1
GSM5573498.csv_CGTAGGCGTAAATGAC_37	epiCluster1
GSM5573494.csv_GGCGTGTAGCTTTGGT_29	epiCluster1
GSM5573498.csv_CGTTGGGGTGACTACT_37	epiCluster1
GSM5573498.csv_CTAACTTAGACAATAC_37	epiCluster1
GSM5573467.csv_GCTGCTTAGCCCTAAT_9	epiCluster1
GSM5573473.csv_ACACCAATCGTGACAT_15	epiCluster1
GSM5573497.csv_TTCTCCTAGGGATACC_36	epiCluster1
GSM5573494.csv_TCTTCGGAGAAACGCC_29	epiCluster1
GSM5573499.csv_CAGATCACACAGTCGC_38	epiCluster1
GSM5573504.csv_TTAGGACCATGACGGA.1_39	epiCluster1
GSM5573501.csv_CTCCAACGTCGCTTGG_33	epiCluster1
GSM5573504.csv_TGTGTTTCACGACGAA.1_39	epiCluster1
GSM5573480.csv_AAGGAGCAGTTCGCGC_21	epiCluster1
GSM5573498.csv_AAGCCGCTCACAGGCC_37	epiCluster1
GSM5573482.csv_GCTTCCATCAAACGGG_23	epiCluster1
GSM5573480.csv_CAGCTGGCACATTCGA_21	epiCluster1
GSM5573501.csv_CCCTAACAGGCTCACC_33	epiCluster1
GSM5573505.csv_TTACTGTTCCCGAGAC.1_40	epiCluster1
GSM5573489.csv_ATGAGGGTCATCGGAT_7	epiCluster1
GSM5573483.csv_CCTAGCTCAGACACTT_24	epiCluster1
GSM5573483.csv_GACAGAGCAGTATCTG_24	epiCluster1
GSM5573480.csv_CACACCTCACAGATTC_21	epiCluster1
GSM5573483.csv_AGTGAGGTCCCTAATT_24	epiCluster1
GSM5573499.csv_CTGAAACTCAGTCAGT_38	epiCluster1
GSM5573483.csv_CGATCGGTCCGTAGTA_24	epiCluster1
GSM5573480.csv_TTCCCAGCACACGCTG_21	epiCluster1
GSM5573498.csv_CGGGTCAAGACAGGCT_37	epiCluster1
GSM5573480.csv_TTCCCAGCAGATGGCA_21	epiCluster1
GSM5573499.csv_TGAAAGAAGCTAGGCA_38	epiCluster1
GSM5573479.csv_GAGTCCGTCACAACGT_3	epiCluster1
GSM5573480.csv_TTCTACAGTTCGTTGA_21	epiCluster1
GSM5573489.csv_CCAGCGACAGCATACT_7	epiCluster1
GSM5573480.csv_TTTCCTCGTGTGTGCC_21	epiCluster1
GSM5573501.csv_CGAAGTTTCTCTGGTC_33	epiCluster1
GSM5573482.csv_TCAGGATGTGATGTGG_23	epiCluster1
GSM5573501.csv_AGGAATATCTCGACGG_33	epiCluster1
GSM5573481.csv_CGAATGTCATCCGGGT_22	epiCluster1
GSM5573472.csv_CAGCGACCATTCTTAC_14	epiCluster1
GSM5573489.csv_GACTAACTCCGTTGTC_7	epiCluster1
GSM5573483.csv_GTACTTTCATTGCGGC_24	epiCluster1
GSM5573482.csv_CGATCGGAGTAGCGGT_23	epiCluster1
GSM5573472.csv_AGCTCCTTCGTACGGC_14	epiCluster1
GSM5573480.csv_CGTGTCTTCGAGAGCA_21	epiCluster1
GSM5573479.csv_GGGAATGGTAGCTCCG_3	epiCluster1
GSM5573499.csv_GGGTCTGTCTGATACG_38	epiCluster1
GSM5573489.csv_AGCGGTCCAAGGTGTG_7	epiCluster1
GSM5573497.csv_CAACCAAGTGTGACCC_36	epiCluster1
GSM5573479.csv_TAGGCATCACAAGACG_3	epiCluster1
GSM5573497.csv_GACCTGGGTTGCTCCT_36	epiCluster1
GSM5573483.csv_ACGGCCACACTGAAGG_24	epiCluster1
GSM5573480.csv_CCGGGATAGACAAAGG_21	epiCluster1
GSM5573482.csv_ACGCAGCGTAAGCACG_23	epiCluster1
GSM5573475.csv_TACTCATGTTATGCGT_17	epiCluster1
GSM5573478.csv_TTGGCAAGTCCGAGTC_20	epiCluster1
GSM5573467.csv_CGACCTTAGTTCGATC_9	epiCluster1
GSM5573504.csv_AACTGGTGTGCGAAAC.1_39	epiCluster1
GSM5573501.csv_TCGCACTCAACCGTAT_33	epiCluster1
GSM5573489.csv_CTCGAGGAGTCTCAAC_7	epiCluster1
GSM5573495.csv_AACCATGGTGCGCTTG_30	epiCluster1
GSM5573483.csv_TCGCGAGCAGCATGAG_24	epiCluster1
GSM5573503.csv_AGGAATAAGGAACATT_35	epiCluster1
GSM5573483.csv_AACTCCCCACTCTGTC_24	epiCluster1
GSM5573468.csv_GACCTGGTCTCGATGA_10	epiCluster1
GSM5573493.csv_CTGCCTAGTGTTTGTG_28	epiCluster1
GSM5573480.csv_GCGAGAAAGTGGCACA_21	epiCluster1
GSM5573499.csv_CTCGGAGAGGCAAAGA_38	epiCluster1
GSM5573489.csv_CACACCTGTACTTAGC_7	epiCluster1
GSM5573497.csv_ATTCTACGTACAAGTA_36	epiCluster1
GSM5573483.csv_GCTGCTTAGGATTCGG_24	epiCluster1
GSM5573478.csv_GCGGGTTCATTAGCCA_20	epiCluster1
GSM5573493.csv_GCTTGAAAGTGTGGCA_28	epiCluster1
GSM5573498.csv_TCTTCGGGTACCAGTT_37	epiCluster1
GSM5573480.csv_CCTAGCTGTACTTGAC_21	epiCluster1
GSM5573489.csv_CGTGTAATCGGCCGAT_7	epiCluster1
GSM5573497.csv_CGAGCACAGTTAGCGG_36	epiCluster1
GSM5573491.csv_TGGCTGGAGTAGATGT_2	epiCluster1
GSM5573482.csv_CGGACTGTCTTACCGC_23	epiCluster1
GSM5573473.csv_GCGGGTTGTATGGTTC_15	epiCluster1
GSM5573468.csv_GCAGCCAAGCCGCCTA_10	epiCluster1
GSM5573499.csv_TTAGGACCATATACCG_38	epiCluster1
GSM5573482.csv_CTCGGAGAGTACGCCC_23	epiCluster1
GSM5573472.csv_CATTATCTCAGCTCTC_14	epiCluster1
GSM5573489.csv_TTGACTTTCAAGGCTT_7	epiCluster1
GSM5573501.csv_GTTCCGTTCGCCTTGT_33	epiCluster1
GSM5573467.csv_TGCACCTAGACTAAGT_9	epiCluster1
GSM5573504.csv_GTGGGTCCACCAGGTC.1_39	epiCluster1
GSM5573478.csv_TCGAGGCGTTCAGTAC_20	epiCluster1
GSM5573479.csv_CCATTCGCACGGCCAT_3	epiCluster1
GSM5573479.csv_CGTCCATAGCGCTCCA_3	epiCluster1
GSM5573491.csv_AGGCCACGTCTAGCCG_2	epiCluster1
GSM5573494.csv_GGGCATCCAGTATGCT_29	epiCluster1
GSM5573498.csv_AGCGGTCGTAGCAAAT_37	epiCluster1
GSM5573493.csv_ACACCGGAGGAGTCTG_28	epiCluster1
GSM5573483.csv_TTCTTAGCAGAGTGTG_24	epiCluster1
GSM5573499.csv_AATCGGTGTCCTCTTG_38	epiCluster1
GSM5573480.csv_GGACGTCCATATGGTC_21	epiCluster1
GSM5573472.csv_CTACATTGTCGTGGCT_14	epiCluster1
GSM5573481.csv_GACAGAGAGCGTGAGT_22	epiCluster1
GSM5573489.csv_GCTGCAGTCGGAATCT_7	epiCluster1
GSM5573485.csv_CAGAGAGAGATATGCA_27	epiCluster1
GSM5573481.csv_TTGAACGGTCTGATTG_22	epiCluster1
GSM5573473.csv_TGAGCCGTCTTGGGTA_15	epiCluster1
GSM5573479.csv_TTCTTAGTCCTAGTGA_3	epiCluster1
GSM5573483.csv_CGGTTAACAAGCGAGT_24	epiCluster1
GSM5573504.csv_TAGGCATTCGCTTGTC.1_39	epiCluster1
GSM5573479.csv_GCCAAATAGGGTATCG_3	epiCluster1
GSM5573479.csv_CCACCTATCTGCAGTA_3	epiCluster1
GSM5573479.csv_ACTTACTGTCAGCTAT_3	epiCluster1
GSM5573472.csv_ACGCCGAAGTAAGTAC_14	epiCluster1
GSM5573470.csv_ATTTCTGTCTTTACGT_12	epiCluster1
GSM5573503.csv_ATCTCTATCATCTATC_35	epiCluster1
GSM5573501.csv_TGTCCACCACGCGCAT_33	epiCluster1
GSM5573499.csv_CTCATTATCCAATGGT_38	epiCluster1
GSM5573468.csv_CCTCAGTTCGGAAATA_10	epiCluster1
GSM5573478.csv_AGCTCCTAGCCGATTT_20	epiCluster1
GSM5573483.csv_TCACGAAAGAGAGCTC_24	epiCluster1
GSM5573504.csv_CAGAATCCACATTCGA.1_39	epiCluster1
GSM5573483.csv_TCTATTGCAGTTCATG_24	epiCluster1
GSM5573499.csv_TCACGAACACCGAAAG_38	epiCluster1
GSM5573497.csv_ACGTCAAAGAAACGAG_36	epiCluster1
GSM5573470.csv_ACTGAGTCATGGTAGG_12	epiCluster1
GSM5573501.csv_ATCCATTAGAGTCGAC_33	epiCluster1
GSM5573489.csv_CGTCACTTCTACTCAT_7	epiCluster1
GSM5573498.csv_TTTATGCAGCTGCGAA_37	epiCluster1
GSM5573483.csv_GAAGCAGAGTGAACAT_24	epiCluster1
GSM5573472.csv_TGAGCCGAGCGCTCCA_14	epiCluster1
GSM5573478.csv_CGCTTCACAGTGGAGT_20	epiCluster1
GSM5573498.csv_AAGCCGCAGCTAAGAT_37	epiCluster1
GSM5573472.csv_GCGCAACTCTACTATC_14	epiCluster1
GSM5573493.csv_CGAATGTAGAGACTTA_28	epiCluster1
GSM5573484.csv_CGCTTCAGTAGCGCTC_26	epiCluster1
GSM5573483.csv_AAGCCGCCAAATTGCC_24	epiCluster1
GSM5573480.csv_AACTTTCCAGGTCCAC_21	epiCluster1
GSM5573489.csv_TGGCCAGAGTTAAGTG_7	epiCluster1
GSM5573467.csv_GTCAAGTCACACCGCA_9	epiCluster1
GSM5573482.csv_ATTGGACGTAGCGTAG_23	epiCluster1
GSM5573480.csv_CTTCTCTTCCTGCTTG_21	epiCluster1
GSM5573480.csv_TTAACTCCAAGCTGAG_21	epiCluster1
GSM5573481.csv_CCATGTCGTGGTTTCA_22	epiCluster1
GSM5573499.csv_CATCGGGCACAACGTT_38	epiCluster1
GSM5573503.csv_GAGATGGGTAGGTACG_35	epiCluster1
GSM5573479.csv_CATCCACCAGCTGCTG_3	epiCluster1
GSM5573498.csv_CCTTTCTGTATTACCG_37	epiCluster1
GSM5573479.csv_CCACCTAGTTCGAATC_3	epiCluster1
GSM5573481.csv_GACAGAGGTCCAGTGC_22	epiCluster1
GSM5573499.csv_TACGGGCAGCTAGTGG_38	epiCluster1
GSM5573480.csv_AGATCTGGTCTCCATC_21	epiCluster1
GSM5573483.csv_CGACCTTCACACGCTG_24	epiCluster1
GSM5573501.csv_TCGGGCATCAAAGCCT_33	epiCluster1
GSM5573503.csv_AGCCACGTCTTTGCAT_35	epiCluster1
GSM5573491.csv_TGTATTCCAATGGAGC_2	epiCluster1
GSM5573505.csv_CGCCAGAGTCCGACGT.1_40	epiCluster1
GSM5573483.csv_CGACCTTTCGCGTAGC_24	epiCluster1
GSM5573489.csv_ATCTGCCAGGAGTCTG_7	epiCluster1
GSM5573494.csv_TTGTAGGCAAGCTGTT_29	epiCluster1
GSM5573480.csv_TGTCCCACACAACGCC_21	epiCluster1
GSM5573493.csv_TCAATCTAGAGAGCTC_28	epiCluster1
GSM5573504.csv_GCGACCACAGTATCTG.1_39	epiCluster1
GSM5573480.csv_CCACGGAGTAAGTGTA_21	epiCluster1
GSM5573498.csv_TGCTACCGTAGTGAAT_37	epiCluster1
GSM5573478.csv_CACACAAGTTGCGCAC_20	epiCluster1
GSM5573483.csv_CTGATCCCAGATGGCA_24	epiCluster1
GSM5573494.csv_ACATGGTAGTATCTCG_29	epiCluster1
GSM5573497.csv_TATCTCACAGCTCGAC_36	epiCluster1
GSM5573492.csv_ATCATGGGTCCTGCTT_25	epiCluster1
GSM5573498.csv_AACTCTTAGCTAACTC_37	epiCluster1
GSM5573497.csv_TTCTCCTTCTAACCGA_36	epiCluster1
GSM5573499.csv_TATCAGGGTAGGCTGA_38	epiCluster1
GSM5573497.csv_AATCGGTCAGGCTCAC_36	epiCluster1
GSM5573497.csv_TACGGATAGCTAGTGG_36	epiCluster1
GSM5573484.csv_CGGACGTTCTAACGGT_26	epiCluster1
GSM5573493.csv_CTTGGCTTCCGAGCCA_28	epiCluster1
GSM5573467.csv_TGGGCGTAGGCATGTG_9	epiCluster1
GSM5573473.csv_GCGCCAAGTTAAAGTG_15	epiCluster1
GSM5573489.csv_AGACGTTAGGATGGTC_7	epiCluster1
GSM5573480.csv_GACAGAGTCACATACG_21	epiCluster1
GSM5573483.csv_GTGCTTCTCCGATATG_24	epiCluster1
GSM5573494.csv_TTCTCAAAGTCGCCGT_29	epiCluster1
GSM5573498.csv_CTGAAGTCACCCATGG_37	epiCluster1
GSM5573483.csv_AGCCTAATCTTCAACT_24	epiCluster1
GSM5573504.csv_AGTGTCAAGGGTTCCC.1_39	epiCluster1
GSM5573473.csv_ACACCGGAGAACTCGG_15	epiCluster1
GSM5573499.csv_AAGCCGCTCAATCACG_38	epiCluster1
GSM5573504.csv_GGCCGATCAAAGCAAT.1_39	epiCluster1
GSM5573499.csv_ACGCCGATCGCAGGCT_38	epiCluster1
GSM5573492.csv_TGAAAGATCATAAAGG_25	epiCluster1
GSM5573491.csv_TGACTTTCATTAGGCT_2	epiCluster1
GSM5573483.csv_CGGACTGAGGCATGGT_24	epiCluster1
GSM5573493.csv_CACTCCAAGAAGCCCA_28	epiCluster1
GSM5573479.csv_CTGAAACCATTATCTC_3	epiCluster1
GSM5573493.csv_AATCGGTCAGTTCATG_28	epiCluster1
GSM5573480.csv_GTACGTAGTGATAAGT_21	epiCluster1
GSM5573480.csv_CAGATCAAGCCCGAAA_21	epiCluster1
GSM5573485.csv_GCTTGAAGTTACTGAC_27	epiCluster1
GSM5573475.csv_TCTGGAATCGGTTCGG_17	epiCluster1
GSM5573483.csv_GGATGTTCACCGCTAG_24	epiCluster1
GSM5573493.csv_TTGGCAAAGTGCAAGC_28	epiCluster1
GSM5573499.csv_AAGTCTGGTCTCCATC_38	epiCluster1
GSM5573489.csv_CAGGTGCCAATGAATG_7	epiCluster1
GSM5573498.csv_GCTGCTTGTTCATGGT_37	epiCluster1
GSM5573483.csv_CACCACTCAAGCCGCT_24	epiCluster1
GSM5573494.csv_AACTGGTGTCACCTAA_29	epiCluster1
GSM5573468.csv_TGTGGTATCAACACTG_10	epiCluster1
GSM5573489.csv_ATCATGGGTAGCCTAT_7	epiCluster1
GSM5573498.csv_TTGACTTAGAAGCCCA_37	epiCluster1
GSM5573498.csv_AATCGGTCATTTCAGG_37	epiCluster1
GSM5573472.csv_ACGGGTCCATGCATGT_14	epiCluster1
GSM5573481.csv_AGGGTGATCTGCTGCT_22	epiCluster1
GSM5573495.csv_CCGTTCAAGAGTCTGG_30	epiCluster1
GSM5573482.csv_GAGGTGAAGTGTGAAT_23	epiCluster1
GSM5573491.csv_GTGCATAGTAGCTAAA_2	epiCluster1
GSM5573501.csv_TTACTGTCATGCGGTC_33	epiCluster1
GSM5573492.csv_GGTGCGTAGAGCTATA_25	epiCluster1
GSM5573473.csv_ATTCTACGTGAGGCTA_15	epiCluster1
GSM5573503.csv_GTATTGGAGCTGACAG_35	epiCluster1
GSM5573482.csv_CGTGAGCCACCATGTA_23	epiCluster1
GSM5573479.csv_TGTATTCCACCCTATC_3	epiCluster1
GSM5573494.csv_TGAGAGGCAGATGAGC_29	epiCluster1
GSM5573495.csv_CCACGGACAAGGACAC_30	epiCluster1
GSM5573479.csv_CGCTTCAAGGCTAGAC_3	epiCluster1
GSM5573483.csv_TGAGCCGGTGCACCAC_24	epiCluster1
GSM5573501.csv_CCTCACAGTCTAACTG_33	epiCluster1
GSM5573479.csv_AATCCAGAGTATTGGA_3	epiCluster1
GSM5573480.csv_GAAACTCCAGGCTCAC_21	epiCluster1
GSM5573489.csv_GACAGAGGTGCAGTAG_7	epiCluster1
GSM5573491.csv_TACTTGTGTGTTAAGA_2	epiCluster1
GSM5573479.csv_ACACCAATCTGATTCT_3	epiCluster1
GSM5573478.csv_AAATGCCAGTGCCATT_20	epiCluster1
GSM5573498.csv_CGCTATCCAGTCAGCC_37	epiCluster1
GSM5573478.csv_AACCGCGTCTACTCAT_20	epiCluster1
GSM5573498.csv_GGGCACTCAGATAATG_37	epiCluster1
GSM5573497.csv_TAGCCGGAGGTGCTAG_36	epiCluster1
GSM5573473.csv_GCACTCTCATGTTCCC_15	epiCluster1
GSM5573497.csv_CATCCACTCTCTTATG_36	epiCluster1
GSM5573498.csv_TACTCGCTCGTGGACC_37	epiCluster1
GSM5573499.csv_AGCGGTCCATCGATTG_38	epiCluster1
GSM5573494.csv_TATCTCATCCTAAGTG_29	epiCluster1
GSM5573501.csv_TCAAGACAGTCTGGTT_33	epiCluster1
GSM5573473.csv_AACTTTCCACCTTGTC_15	epiCluster1
GSM5573481.csv_AAAGATGAGCTCCCAG_22	epiCluster1
GSM5573489.csv_GGCAATTCATTCCTCG_7	epiCluster1
GSM5573498.csv_GCGAGAAAGTAATCCC_37	epiCluster1
GSM5573493.csv_CCATTCGCACAAGTAA_28	epiCluster1
GSM5573504.csv_TGAAAGACACAGGCCT.1_39	epiCluster1
GSM5573482.csv_AGCCTAATCCCTCAGT_23	epiCluster1
GSM5573480.csv_TCAGCAATCTTACCGC_21	epiCluster1
GSM5573499.csv_CAGCTAATCAACGAAA_38	epiCluster1
GSM5573478.csv_CCTACCACACATCCGG_20	epiCluster1
GSM5573470.csv_AGGGTGAGTCGCGTGT_12	epiCluster1
GSM5573483.csv_AAATGCCGTAAGGGCT_24	epiCluster1
GSM5573493.csv_CGTAGGCGTAAATACG_28	epiCluster1
GSM5573467.csv_TCTTTCCTCCCTGACT_9	epiCluster1
GSM5573479.csv_CTCCTAGAGTTAACGA_3	epiCluster1
GSM5573483.csv_TACTTGTAGTCCGTAT_24	epiCluster1
GSM5573489.csv_CGATCGGAGCGTGTCC_7	epiCluster1
GSM5573504.csv_ATCCACCGTGACGGTA.1_39	epiCluster1
GSM5573494.csv_TTTGCGCAGTCATGCT_29	epiCluster1
GSM5573480.csv_TCGGGACGTGCTAGCC_21	epiCluster1
GSM5573495.csv_CTGCCTATCATAAAGG_30	epiCluster1
GSM5573480.csv_GACACGCCATTCTTAC_21	epiCluster1
GSM5573473.csv_CAGCTGGTCGTCCGTT_15	epiCluster1
GSM5573504.csv_GAAGCAGCAGCATGAG.1_39	epiCluster1
GSM5573501.csv_TGGTTAGTCTGAGGTT_33	epiCluster1
GSM5573499.csv_CGACCTTGTACCCAAT_38	epiCluster1
GSM5573491.csv_GTGCATACAGACAAAT_2	epiCluster1
GSM5573498.csv_GACGCGTCACTAGTAC_37	epiCluster1
GSM5573499.csv_CTACCCATCTCAACTT_38	epiCluster1
GSM5573504.csv_CTCGAAAGTTCACCTC.1_39	epiCluster1
GSM5573497.csv_GATCTAGTCAAACAAG_36	epiCluster1
GSM5573483.csv_CACCACTTCTACTATC_24	epiCluster1
GSM5573499.csv_GATCGCGCACGAGAGT_38	epiCluster1
GSM5573498.csv_TGCTACCAGGACAGAA_37	epiCluster1
GSM5573498.csv_GAACATCTCTCACATT_37	epiCluster1
GSM5573491.csv_CGGAGCTAGCGCTCCA_2	epiCluster1
GSM5573489.csv_GTCCTCACACAGATTC_7	epiCluster1
GSM5573483.csv_TAAGTGCTCGCAAGCC_24	epiCluster1
GSM5573498.csv_GGGATGACATCGTCGG_37	epiCluster1
GSM5573498.csv_AGCAGCCGTCCGTTAA_37	epiCluster1
GSM5573483.csv_CCACTACGTTGAACTC_24	epiCluster1
GSM5573483.csv_GTTCATTCACATGGGA_24	epiCluster1
GSM5573483.csv_TAGCCGGTCGGCTTGG_24	epiCluster1
GSM5573501.csv_AAAGGATAGTGCACCC_33	epiCluster1
GSM5573493.csv_TCGCGTTGTTACAGAA_28	epiCluster1
GSM5573479.csv_CATTCGCGTATAGGGC_3	epiCluster1
GSM5573504.csv_AGAGCGACATAAAGGT.1_39	epiCluster1
GSM5573480.csv_ATGCGATCACAGGAGT_21	epiCluster1
GSM5573489.csv_CACACTCTCACCTCGT_7	epiCluster1
GSM5573498.csv_CGATTGATCGCGTTTC_37	epiCluster1
GSM5573499.csv_GGGAATGAGTATCTCG_38	epiCluster1
GSM5573504.csv_CTAGCCTCACGAGAGT.1_39	epiCluster1
GSM5573480.csv_AGCTCCTAGGCTCATT_21	epiCluster1
GSM5573489.csv_CTACCCAAGTCGAGTG_7	epiCluster1
GSM5573494.csv_GTCCTCATCACTTATC_29	epiCluster1
GSM5573498.csv_CTGAAACGTGATAAGT_37	epiCluster1
GSM5573479.csv_TGACTTTAGTCGTTTG_3	epiCluster1
GSM5573498.csv_TTAACTCAGATAGTCA_37	epiCluster1
GSM5573480.csv_CTCCTAGAGAGGACGG_21	epiCluster1
GSM5573470.csv_CTCTGGTAGACATAAC_12	epiCluster1
GSM5573483.csv_CCGTACTCATCCGTGG_24	epiCluster1
GSM5573480.csv_GTGCAGCGTTCGAATC_21	epiCluster1
GSM5573483.csv_ATTGGACTCATTTGGG_24	epiCluster1
GSM5573489.csv_GTCAAGTCAGCAGTTT_7	epiCluster1
GSM5573498.csv_TCTTCGGAGGCTACGA_37	epiCluster1
GSM5573481.csv_CATCAAGTCCAAACAC_22	epiCluster1
GSM5573472.csv_GGCGACTTCGTAGATC_14	epiCluster1
GSM5573498.csv_TAGTGGTTCGTGGACC_37	epiCluster1
GSM5573501.csv_TCCTTTCAGCATCGAG_33	epiCluster1
GSM5573479.csv_TGCCCTACAGCATACT_3	epiCluster1
GSM5573489.csv_AGTCTTTGTCCTGCTT_7	epiCluster1
GSM5573472.csv_TTTGTCAAGACTTGAA_14	epiCluster1
GSM5573491.csv_TCGTAGACACTTGGAT_2	epiCluster1
GSM5573499.csv_ATCCACCCATCTACGA_38	epiCluster1
GSM5573472.csv_TCTGAGATCAACACGT_14	epiCluster1
GSM5573482.csv_ACATGGTGTATAGGGC_23	epiCluster1
GSM5573493.csv_GCGCGATAGTTATCGC_28	epiCluster1
GSM5573499.csv_GTCAAGTGTTCACCTC_38	epiCluster1
GSM5573467.csv_AGAGCTTCATATGCTG_9	epiCluster1
GSM5573480.csv_TGCACCTTCACGATGT_21	epiCluster1
GSM5573498.csv_CTTTGCGGTCGGGTCT_37	epiCluster1
GSM5573493.csv_TAAGCGTAGTGAAGAG_28	epiCluster1
GSM5573472.csv_GCACATATCGGCGCAT_14	epiCluster1
GSM5573483.csv_CCACGGATCGGATGGA_24	epiCluster1
GSM5573479.csv_AGAGCGAGTATAGTAG_3	epiCluster1
GSM5573498.csv_CGACCTTTCCGCAAGC_37	epiCluster1
GSM5573475.csv_TGCTACCCAGGGTACA_17	epiCluster1
GSM5573479.csv_GTGAAGGGTCTCATCC_3	epiCluster1
GSM5573489.csv_GTTCTCGCACGTTGGC_7	epiCluster1
GSM5573482.csv_GCGCAGTCAATGAATG_23	epiCluster1
GSM5573498.csv_AGGTCCGGTATTACCG_37	epiCluster1
GSM5573479.csv_ATTATCCCAGCTCGCA_3	epiCluster1
GSM5573483.csv_GAACATCCATCACCCT_24	epiCluster1
GSM5573497.csv_CGGACGTTCCCTCAGT_36	epiCluster1
GSM5573478.csv_ATTATCCTCAGTGTTG_20	epiCluster1
GSM5573489.csv_TACGGTATCACATACG_7	epiCluster1
GSM5573480.csv_TACTCGCAGCCGGTAA_21	epiCluster1
GSM5573472.csv_TATTACCAGAAACCAT_14	epiCluster1
GSM5573491.csv_CAGAGAGAGTCTCAAC_2	epiCluster1
GSM5573493.csv_TAGGCATTCATTGCGA_28	epiCluster1
GSM5573499.csv_GGAAAGCCATCCGGGT_38	epiCluster1
GSM5573494.csv_ATGAGGGGTCGTCTTC_29	epiCluster1
GSM5573480.csv_CAGCATATCACTTACT_21	epiCluster1
GSM5573479.csv_CCAGCGATCACTTCAT_3	epiCluster1
GSM5573480.csv_GGAAAGCAGCTTATCG_21	epiCluster1
GSM5573493.csv_ATCACGATCAAACCAC_28	epiCluster1
GSM5573498.csv_GCATACAAGGGATCTG_37	epiCluster1
GSM5573482.csv_CTAGTGACATCTGGTA_23	epiCluster1
GSM5573480.csv_GTAGTCATCGCACTCT_21	epiCluster1
GSM5573473.csv_TGAAAGAAGTCTCCTC_15	epiCluster1
GSM5573482.csv_CTCGTACCACGGACAA_23	epiCluster1
GSM5573498.csv_CTGATCCCAGATAATG_37	epiCluster1
GSM5573497.csv_AACCGCGCACCACGTG_36	epiCluster1
GSM5573498.csv_GTCTCGTCATCGGACC_37	epiCluster1
GSM5573479.csv_AGGCCACAGGATGTAT_3	epiCluster1
GSM5573472.csv_TTCCCAGTCCGGGTGT_14	epiCluster1
GSM5573482.csv_CGAGCACCAAACTGCT_23	epiCluster1
GSM5573479.csv_GTATCTTGTGTTGAGG_3	epiCluster1
GSM5573478.csv_ACGGGCTCACGGCGTT_20	epiCluster1
GSM5573489.csv_CACACTCTCAATCACG_7	epiCluster1
GSM5573485.csv_AGTGTCAGTTGTGGAG_27	epiCluster1
GSM5573479.csv_ACCAGTATCATTGCGA_3	epiCluster1
GSM5573480.csv_TCGTACCTCTTCTGGC_21	epiCluster1
GSM5573480.csv_ACTTACTAGGTGACCA_21	epiCluster1
GSM5573497.csv_TATCTCAGTCGGCACT_36	epiCluster1
GSM5573483.csv_GACCAATAGACAGGCT_24	epiCluster1
GSM5573472.csv_TGAGGGAGTGTGAATA_14	epiCluster1
GSM5573497.csv_TCAATCTGTCAAAGAT_36	epiCluster1
GSM5573482.csv_TCGCGTTCACTGAAGG_23	epiCluster1
GSM5573497.csv_CTGCCTACATCATCCC_36	epiCluster1
GSM5573482.csv_TAGAGCTCAACGCACC_23	epiCluster1
GSM5573475.csv_TTCGAAGGTGGGTCAA_17	epiCluster1
GSM5573467.csv_CGAACATAGGGCACTA_9	epiCluster1
GSM5573498.csv_TCTGGAACACGTAAGG_37	epiCluster1
GSM5573482.csv_ACACTGATCTTCAACT_23	epiCluster1
GSM5573499.csv_AGTGTCACAAAGGTGC_38	epiCluster1
GSM5573499.csv_GTTCGGGAGGGTCGAT_38	epiCluster1
GSM5573495.csv_GCACTCTCAAGTAGTA_30	epiCluster1
GSM5573504.csv_TATCTCACACAGTCGC.1_39	epiCluster1
GSM5573499.csv_TTGAACGAGAGGTTGC_38	epiCluster1
GSM5573498.csv_TTAGTTCCACCATGTA_37	epiCluster1
GSM5573499.csv_TACTCATGTCCGCTGA_38	epiCluster1
GSM5573497.csv_ACATACGCAACACCCG_36	epiCluster1
GSM5573472.csv_TCAGATGCAGCCTGTG_14	epiCluster1
GSM5573483.csv_GTAGTCAGTTCTGTTT_24	epiCluster1
GSM5573482.csv_GATCAGTAGAGTCTGG_23	epiCluster1
GSM5573472.csv_CGCTGGACAATCTGCA_14	epiCluster1
GSM5573492.csv_ATAAGAGGTATAAACG_25	epiCluster1
GSM5573489.csv_CTGAAACGTTCACGGC_7	epiCluster1
GSM5573479.csv_CTGCCTACAAGTACCT_3	epiCluster1
GSM5573504.csv_CAGAATCTCTGCTGTC.1_39	epiCluster1
GSM5573497.csv_GCTGCGAAGCCACGTC_36	epiCluster1
GSM5573505.csv_GGGAAGTCAAATGCTC.1_40	epiCluster1
GSM5573498.csv_CTAGCCTAGTCTCAAC_37	epiCluster1
GSM5573501.csv_ATTCACTAGTGCTCAT_33	epiCluster1
GSM5573483.csv_CTGATAGTCGAGAACG_24	epiCluster1
GSM5573497.csv_GGATGTTGTGCCTGTG_36	epiCluster1
GSM5573494.csv_GTGCGGTTCAGTTTGG_29	epiCluster1
GSM5573480.csv_CTGATAGCATTGGCGC_21	epiCluster1
GSM5573498.csv_GCTTCCAGTAAATGAC_37	epiCluster1
GSM5573494.csv_GGGAATGGTACCGAGA_29	epiCluster1
GSM5573480.csv_ATTGGTGAGCCATCGC_21	epiCluster1
GSM5573498.csv_GGCCGATGTCCAACTA_37	epiCluster1
GSM5573491.csv_CCCTCCTGTCTGCCAG_2	epiCluster1
GSM5573484.csv_CCATTCGAGATACACA_26	epiCluster1
GSM5573480.csv_CAGGTGCAGTCTTGCA_21	epiCluster1
GSM5573478.csv_CCGGGATTCAACCATG_20	epiCluster1
GSM5573480.csv_CAGCCGACAAACCCAT_21	epiCluster1
GSM5573473.csv_ACGGCCACACTGTCGG_15	epiCluster1
GSM5573482.csv_GGTGCGTTCCGTCAAA_23	epiCluster1
GSM5573494.csv_TGGGCGTTCCTAGGGC_29	epiCluster1
GSM5573479.csv_CTAGTGATCGTACCGG_3	epiCluster1
GSM5573503.csv_AATGAAGTCGTGACTA_35	epiCluster1
GSM5573492.csv_AGGTCCGAGCCCAATT_25	epiCluster1
GSM5573473.csv_CTCGTACCAACTGCGC_15	epiCluster1
GSM5573498.csv_AAAGTAGGTCGAAAGC_37	epiCluster1
GSM5573499.csv_TTTGGTTGTGCATCTA_38	epiCluster1
GSM5573479.csv_CCACCTAGTGTGAATA_3	epiCluster1
GSM5573501.csv_TCATCATCACCTTCCA_33	epiCluster1
GSM5573498.csv_CCGTTCAAGACGCAAC_37	epiCluster1
GSM5573483.csv_GTCTCGTTCGAATGCT_24	epiCluster1
GSM5573483.csv_TGTTCCGTCTCTGCTG_24	epiCluster1
GSM5573483.csv_TGTCCCACACAGCCCA_24	epiCluster1
GSM5573504.csv_GACTACATCCCACTTG.1_39	epiCluster1
GSM5573483.csv_CAGAATCTCCCAAGAT_24	epiCluster1
GSM5573494.csv_ATTACTCGTGCACTTA_29	epiCluster1
GSM5573470.csv_CCATTCGGTCGCGAAA_12	epiCluster1
GSM5573489.csv_AACGTTGTCAGTTAGC_7	epiCluster1
GSM5573498.csv_ACTGTCCCACGGCCAT_37	epiCluster1
GSM5573481.csv_TAAGTGCTCAACGGCC_22	epiCluster1
GSM5573483.csv_TAAGCGTCACATGGGA_24	epiCluster1
GSM5573479.csv_GCAGTTAGTGTTTGGT_3	epiCluster1
GSM5573492.csv_TCTGAGAGTGCCTGCA_25	epiCluster1
GSM5573504.csv_ATTTCTGAGCCCAGCT.1_39	epiCluster1
GSM5573497.csv_GTACTTTCAGACACTT_36	epiCluster1
GSM5573498.csv_GCTGCGACACGTGAGA_37	epiCluster1
GSM5573501.csv_ATTGTTCCAATTGCTG_33	epiCluster1
GSM5573479.csv_TCTCTAACAATAAGCA_3	epiCluster1
GSM5573480.csv_CCCAGTTAGTAGTGCG_21	epiCluster1
GSM5573481.csv_ACACCAAGTTTAGCTG_22	epiCluster1
GSM5573498.csv_TCATTTGTCGAGCCCA_37	epiCluster1
GSM5573479.csv_CTGGTCTAGGGAAACA_3	epiCluster1
GSM5573494.csv_ACTGATGTCTAACTGG_29	epiCluster1
GSM5573475.csv_CACTCCAGTGCTTCTC_17	epiCluster1
GSM5573473.csv_TTTATGCCACGTCTCT_15	epiCluster1
GSM5573498.csv_AGGTCCGAGCTAACTC_37	epiCluster1
GSM5573497.csv_AGGTCATGTACGACCC_36	epiCluster1
GSM5573480.csv_CGTTGGGGTCTTCTCG_21	epiCluster1
GSM5573483.csv_GGGAGATAGCGAAGGG_24	epiCluster1
GSM5573478.csv_CCAATCCAGCGTTGCC_20	epiCluster1
GSM5573503.csv_CTTAGGACAGGACATG_35	epiCluster1
GSM5573497.csv_GACGTGCGTTACAGAA_36	epiCluster1
GSM5573498.csv_GTGCAGCAGGCACATG_37	epiCluster1
GSM5573492.csv_CCTAAAGGTTGTCTTT_25	epiCluster1
GSM5573498.csv_TGCTGCTTCAACGGGA_37	epiCluster1
GSM5573498.csv_CAGCATACAGATCTGT_37	epiCluster1
GSM5573483.csv_AAGGAGCAGCAATATG_24	epiCluster1
GSM5573479.csv_CACACCTTCTCAAGTG_3	epiCluster1
GSM5573498.csv_TGACTTTGTGATGTCT_37	epiCluster1
GSM5573479.csv_GCAAACTGTATCACCA_3	epiCluster1
GSM5573483.csv_TTGACTTAGTAGGTGC_24	epiCluster1
GSM5573493.csv_GACTAACTCTGACCTC_28	epiCluster1
GSM5573498.csv_CCCATACGTAGAGCTG_37	epiCluster1
GSM5573479.csv_CAGCTAAGTGCCTTGG_3	epiCluster1
GSM5573491.csv_TTGACTTCATAAGACA_2	epiCluster1
GSM5573497.csv_CCGGTAGCAATTCCTT_36	epiCluster1
GSM5573472.csv_ACTGTCCAGGGATACC_14	epiCluster1
GSM5573468.csv_ACTTTCAGTCTGGTCG_10	epiCluster1
GSM5573468.csv_ACGGCCAAGCGTGAAC_10	epiCluster1
GSM5573473.csv_GGACAGAAGCTGTCTA_15	epiCluster1
GSM5573483.csv_CGAGAAGCACCAGGCT_24	epiCluster1
GSM5573479.csv_GGATGTTCACGGTAGA_3	epiCluster1
GSM5573473.csv_TATGCCCGTAGCCTCG_15	epiCluster1
GSM5573499.csv_TTAACTCGTTCGTGAT_38	epiCluster1
GSM5573498.csv_TTGGAACGTCATTAGC_37	epiCluster1
GSM5573501.csv_CATACTTTCATGTCAG_33	epiCluster1
GSM5573480.csv_TCTCTAAAGTAGGCCA_21	epiCluster1
GSM5573479.csv_ACGCCGAGTTGTTTGG_3	epiCluster1
GSM5573479.csv_TGACAACTCCAGTATG_3	epiCluster1
GSM5573494.csv_AGGGTGATCGCTTAGA_29	epiCluster1
GSM5573501.csv_CATGGTAAGTATAGGT_33	epiCluster1
GSM5573504.csv_ACGATGTGTGTGCCTG.1_39	epiCluster1
GSM5573480.csv_CATGCCTAGATGCCAG_21	epiCluster1
GSM5573483.csv_CCACGGACAGGGTTAG_24	epiCluster1
GSM5573478.csv_ATCCGAAGTCCCTTGT_20	epiCluster1
GSM5573480.csv_GCATACAGTCAGAGGT_21	epiCluster1
GSM5573493.csv_ACTTGTTTCTCGCATC_28	epiCluster1
GSM5573483.csv_GTTTCTAAGATAGCAT_24	epiCluster1
GSM5573468.csv_GAAACTCGTCAATGTC_10	epiCluster1
GSM5573480.csv_CTGCCTATCATGGTCA_21	epiCluster1
GSM5573498.csv_CATATTCTCTTACCTA_37	epiCluster1
GSM5573480.csv_TGCACCTAGGTGCACA_21	epiCluster1
GSM5573480.csv_GACTACACATATACCG_21	epiCluster1
GSM5573501.csv_AGACAGGTCTACGCGG_33	epiCluster1
GSM5573482.csv_GGCAATTAGGGCACTA_23	epiCluster1
GSM5573475.csv_CTGCTGTTCGAGAACG_17	epiCluster1
GSM5573468.csv_CAGCTGGCAGTACACT_10	epiCluster1
GSM5573498.csv_TACTTACTCTTGAGGT_37	epiCluster1
GSM5573482.csv_CGTCAGGCAGGGTTAG_23	epiCluster1
GSM5573475.csv_CAGAATCAGACCTTTG_17	epiCluster1
GSM5573467.csv_GCGAGAACACATGGGA_9	epiCluster1
GSM5573499.csv_CCGTTCATCAGTTAGC_38	epiCluster1
GSM5573478.csv_AGCTCTCTCCGGGTGT_20	epiCluster1
GSM5573505.csv_GGTAACTAGTCTGGTT.1_40	epiCluster1
GSM5573497.csv_CTGCCTAAGTTCGATC_36	epiCluster1
GSM5573503.csv_CGGGTGTGTGGGTATG_35	epiCluster1
GSM5573483.csv_AGGGAGTTCTTACCTA_24	epiCluster1
GSM5573483.csv_CACATTTGTCCAAGTT_24	epiCluster1
GSM5573491.csv_GACTGCGTCTTCGAGA_2	epiCluster1
GSM5573499.csv_CGAATGTGTTCCGGCA_38	epiCluster1
GSM5573501.csv_GCGGATCTCACCGGGT_33	epiCluster1
GSM5573489.csv_ACGGGCTTCCGTAGTA_7	epiCluster1
GSM5573478.csv_CTCACACTCGGCGCAT_20	epiCluster1
GSM5573483.csv_TTTGTCAGTGGTGTAG_24	epiCluster1
GSM5573493.csv_CTGATAGTCAACCAAC_28	epiCluster1
GSM5573503.csv_CCCTAACCACAACGCC_35	epiCluster1
GSM5573480.csv_GTAGTCAAGGTGCTTT_21	epiCluster1
GSM5573499.csv_TAGTGGTTCGGCTTGG_38	epiCluster1
GSM5573472.csv_CAGCGACCACATCCGG_14	epiCluster1
GSM5573480.csv_TATCAGGAGCAAATCA_21	epiCluster1
GSM5573493.csv_CGATCGGGTATAATGG_28	epiCluster1
GSM5573470.csv_TTAGGCATCGCAAGCC_12	epiCluster1
GSM5573501.csv_AGGGCCTAGGATTTAG_33	epiCluster1
GSM5573498.csv_AGGGAGTGTCTTTCAT_37	epiCluster1
GSM5573475.csv_GCGCGATAGGCAGTCA_17	epiCluster1
GSM5573505.csv_AGTGTTGTCTTGCGCT.1_40	epiCluster1
GSM5573479.csv_CGTCAGGTCACCCTCA_3	epiCluster1
GSM5573470.csv_GCACTCTAGGATCGCA_12	epiCluster1
GSM5573483.csv_CGGGTCAGTTAAGGGC_24	epiCluster1
GSM5573493.csv_GCATACAGTAAATGTG_28	epiCluster1
GSM5573503.csv_AAGGAATGTGTCATTG_35	epiCluster1
GSM5573483.csv_AACTCAGGTTGGTAAA_24	epiCluster1
GSM5573499.csv_ACGGAGAAGCATGGCA_38	epiCluster1
GSM5573479.csv_GGACGTCCAAGAAAGG_3	epiCluster1
GSM5573483.csv_CGGAGCTAGCGTAATA_24	epiCluster1
GSM5573498.csv_GGTGCGTCATACTACG_37	epiCluster1
GSM5573468.csv_GACAGAGTCGGTGTTA_10	epiCluster1
GSM5573479.csv_CCGGTAGTCCAACCAA_3	epiCluster1
GSM5573499.csv_CATGCCTGTTAAAGTG_38	epiCluster1
GSM5573485.csv_TACGGGCCATAGACTC_27	epiCluster1
GSM5573478.csv_CCACTACAGTGGGCTA_20	epiCluster1
GSM5573503.csv_TGAGCATCACATTCGA_35	epiCluster1
GSM5573483.csv_CACAGGCAGGCAAAGA_24	epiCluster1
GSM5573491.csv_CGGAGTCCATCTCCCA_2	epiCluster1
GSM5573483.csv_CTTAGGAGTCGGCTCA_24	epiCluster1
GSM5573482.csv_GTGGGTCGTGATAAAC_23	epiCluster1
GSM5573475.csv_TCGGGACCATCATCCC_17	epiCluster1
GSM5573480.csv_TCTCTAAGTGCATCTA_21	epiCluster1
GSM5573478.csv_CACACTCAGAGCTATA_20	epiCluster1
GSM5573478.csv_GGTGAAGCAGCCAATT_20	epiCluster1
GSM5573483.csv_GATTCAGCAGCCAGAA_24	epiCluster1
GSM5573467.csv_CGTTAGAGTATTACCG_9	epiCluster1
GSM5573493.csv_GGGAGATGTGTTCGAT_28	epiCluster1
GSM5573491.csv_CTGCCTATCGGTCTAA_2	epiCluster1
GSM5573479.csv_CAAGATCAGAAACGCC_3	epiCluster1
GSM5573485.csv_ATGTGTGCATCCCATC_27	epiCluster1
GSM5573497.csv_CTACCCATCCTCATTA_36	epiCluster1
GSM5573479.csv_ACTATCTTCTCAAACG_3	epiCluster1
GSM5573473.csv_GAAGCAGAGATATACG_15	epiCluster1
GSM5573503.csv_GCCTGTTAGACTCATC_35	epiCluster1
GSM5573481.csv_CGGAGTCCAGAAGCAC_22	epiCluster1
GSM5573478.csv_CATCAAGCATAGGATA_20	epiCluster1
GSM5573482.csv_GGTGTTAGTTTGACAC_23	epiCluster1
GSM5573503.csv_TGAGACTTCCGCGAGT_35	epiCluster1
GSM5573472.csv_CCGTGGAGTCACTGGC_14	epiCluster1
GSM5573494.csv_CCACGGAGTCCAACTA_29	epiCluster1
GSM5573468.csv_CGGAGCTTCTGAAAGA_10	epiCluster1
GSM5573480.csv_TTGAACGAGACGCTTT_21	epiCluster1
GSM5573493.csv_CGTGTAAGTTGAACTC_28	epiCluster1
GSM5573479.csv_CGGAGTCGTAAGTAGT_3	epiCluster1
GSM5573498.csv_GTACGTATCTACTATC_37	epiCluster1
GSM5573483.csv_TTTACTGAGCCAGGAT_24	epiCluster1
GSM5573494.csv_GTCTTCGCATGTAGTC_29	epiCluster1
GSM5573480.csv_AGCATACAGGCTCTTA_21	epiCluster1
GSM5573482.csv_ACCGTAAGTTTAGGAA_23	epiCluster1
GSM5573473.csv_CGTCAGGCACAACTGT_15	epiCluster1
GSM5573493.csv_AGGGATGTCCGCTGTT_28	epiCluster1
GSM5573483.csv_ACCGTAACAGGGTTAG_24	epiCluster1
GSM5573479.csv_CAGCTAACACAGATTC_3	epiCluster1
GSM5573483.csv_ATGAGGGAGCCACGCT_24	epiCluster1
GSM5573468.csv_GTGGGTCAGTGTGGCA_10	epiCluster1
GSM5573479.csv_CTAGTGAGTACCGCTG_3	epiCluster1
GSM5573483.csv_GATCGTAAGAAACCAT_24	epiCluster1
GSM5573495.csv_ATGAGGGAGTGTTTGC_30	epiCluster1
GSM5573479.csv_GGAACTTCACTGTTAG_3	epiCluster1
GSM5573491.csv_CATGCCTAGTCGCCGT_2	epiCluster1
GSM5573494.csv_CTAGAGTTCCTCAACC_29	epiCluster1
GSM5573480.csv_TGCCAAAGTAGAAAGG_21	epiCluster1
GSM5573475.csv_GTCATTTTCAGATAAG_17	epiCluster1
GSM5573479.csv_GGCTCGACAGCTGCTG_3	epiCluster1
GSM5573483.csv_TCATTTGGTTGTGGCC_24	epiCluster1
GSM5573499.csv_GATGAAAAGTTTCCTT_38	epiCluster1
GSM5573504.csv_AGCAGCCGTTACCGAT.1_39	epiCluster1
GSM5573503.csv_GTACAACGTACAACGG_35	epiCluster1
GSM5573504.csv_GTGTTAGTCTTCCTTC.1_39	epiCluster1
GSM5573483.csv_CAGCGACGTAAGAGAG_24	epiCluster1
GSM5573473.csv_ATGGGAGGTCAATACC_15	epiCluster1
GSM5573495.csv_ATCACGATCACCATAG_30	epiCluster1
GSM5573498.csv_AGGTCATCAGATGGCA_37	epiCluster1
GSM5573483.csv_GGGACCTGTTGGGACA_24	epiCluster1
GSM5573479.csv_GTGCGGTGTCGCATAT_3	epiCluster1
GSM5573493.csv_GGACGTCGTTATCGGT_28	epiCluster1
GSM5573479.csv_CTGATCCCACTTCGAA_3	epiCluster1
GSM5573489.csv_GTCACGGTCTTGCATT_7	epiCluster1
GSM5573491.csv_TCTGAGAGTGAAATCA_2	epiCluster1
GSM5573494.csv_CTCCTAGAGTGTTTGC_29	epiCluster1
GSM5573482.csv_TGAGGGACACCGATAT_23	epiCluster1
GSM5573478.csv_AATCGGTAGCGATGAC_20	epiCluster1
GSM5573489.csv_TTGACTTAGTGGAGAA_7	epiCluster1
GSM5573479.csv_CTGCTGTGTATTCGTG_3	epiCluster1
GSM5573497.csv_AACTTTCTCTATCGCC_36	epiCluster1
GSM5573479.csv_CCCATACAGCCAGTAG_3	epiCluster1
GSM5573479.csv_AGTAGTCAGTTAACGA_3	epiCluster1
GSM5573480.csv_TGCTGCTCACCTCGTT_21	epiCluster1
GSM5573473.csv_ATTGGTGAGGTTACCT_15	epiCluster1
GSM5573497.csv_GTGGGTCTCTTTAGGG_36	epiCluster1
GSM5573494.csv_TACTCATGTTTAGCTG_29	epiCluster1
GSM5573483.csv_CATGCCTAGGTAGCTG_24	epiCluster1
GSM5573499.csv_TGTATTCGTCGTGGCT_38	epiCluster1
GSM5573473.csv_AAGACCTAGCCCAACC_15	epiCluster1
GSM5573468.csv_ACACTGATCCAAACAC_10	epiCluster1
GSM5573473.csv_CTTAACTCATCTCGCT_15	epiCluster1
GSM5573479.csv_CACACTCCATGGGACA_3	epiCluster1
GSM5573467.csv_TAAGCGTAGAATTCCC_9	epiCluster1
GSM5573498.csv_CAACCAAAGTCTCCTC_37	epiCluster1
GSM5573504.csv_GACTAACAGGAGCGTT.1_39	epiCluster1
GSM5573495.csv_TGATTTCGTAAACGCG_30	epiCluster1
GSM5573479.csv_GTTTCTAAGCAGGCTA_3	epiCluster1
GSM5573495.csv_AATCCAGCAGTGAGTG_30	epiCluster1
GSM5573472.csv_TTCGGTCAGGTAGCTG_14	epiCluster1
GSM5573478.csv_AGAGCGAAGAAGGCCT_20	epiCluster1
GSM5573498.csv_CTCGGAGGTTGGGACA_37	epiCluster1
GSM5573479.csv_AGCTTGAGTAAGAGAG_3	epiCluster1
GSM5573472.csv_CGACCTTAGCTTTGGT_14	epiCluster1
GSM5573481.csv_GCTCCTATCTTCATGT_22	epiCluster1
GSM5573499.csv_GCAAACTGTTGACGTT_38	epiCluster1
GSM5573505.csv_GCACATAGTTGCGGCT.1_40	epiCluster1
GSM5573473.csv_CAAGGCCGTAAGTGGC_15	epiCluster1
GSM5573501.csv_GATCAGTTCCTTCACG_33	epiCluster1
GSM5573480.csv_GCAGTTAGTAGGGACT_21	epiCluster1
GSM5573480.csv_GCGACCAGTCTCTTTA_21	epiCluster1
GSM5573498.csv_GTAGTCATCATTTGGG_37	epiCluster1
GSM5573479.csv_GTCGTAATCAGCTCGG_3	epiCluster1
GSM5573467.csv_CAGTCCTGTCCGTCAG_9	epiCluster1
GSM5573491.csv_AATCGGTGTCTCTCTG_2	epiCluster1
GSM5573498.csv_TTCCCAGTCACAATGC_37	epiCluster1
GSM5573499.csv_TGCGCAGTCAGGTAAA_38	epiCluster1
GSM5573473.csv_GGAAAGCAGAGGTACC_15	epiCluster1
GSM5573483.csv_TATGCCCGTCAAACTC_24	epiCluster1
GSM5573494.csv_GGCGACTCAGGATTGG_29	epiCluster1
GSM5573468.csv_TATCAGGGTGCAACGA_10	epiCluster1
GSM5573503.csv_TGAGCGCAGTACCATC_35	epiCluster1
GSM5573479.csv_CACCTTGCACCAGGCT_3	epiCluster1
GSM5573504.csv_TGCCCTAAGATCCCAT.1_39	epiCluster1
GSM5573501.csv_TGCGATAAGTAAGGGA_33	epiCluster1
GSM5573479.csv_CGGGTCAAGCAGACTG_3	epiCluster1
GSM5573483.csv_CTGAAGTCATGGTCAT_24	epiCluster1
GSM5573493.csv_AGAGCTTCAACAACCT_28	epiCluster1
GSM5573479.csv_CATGCCTGTGCAGACA_3	epiCluster1
GSM5573483.csv_GTTTCTATCTATCCCG_24	epiCluster1
GSM5573499.csv_CCTTCGAGTCCGAATT_38	epiCluster1
GSM5573493.csv_AGTGTCAAGAGCCTAG_28	epiCluster1
GSM5573472.csv_GTCTTCGAGACTACAA_14	epiCluster1
GSM5573491.csv_CTAGTGATCCGCATCT_2	epiCluster1
GSM5573503.csv_AAGAACACACGCTTAA_35	epiCluster1
GSM5573473.csv_CCTTTCTGTGTTGGGA_15	epiCluster1
GSM5573468.csv_GAGTCCGAGTACTTGC_10	epiCluster1
GSM5573483.csv_TGACTTTGTTATGCGT_24	epiCluster1
GSM5573483.csv_CATCAAGCAATAGCGG_24	epiCluster1
GSM5573483.csv_TGACTTTGTACCTACA_24	epiCluster1
GSM5573501.csv_GCACGGTTCGGACCAC_33	epiCluster1
GSM5573493.csv_TGATTTCTCATCATTC_28	epiCluster1
GSM5573478.csv_CTCATTACATCTCGCT_20	epiCluster1
GSM5573499.csv_GCCAAATGTTTCCACC_38	epiCluster1
GSM5573499.csv_GGGTCTGTCATCACCC_38	epiCluster1
GSM5573498.csv_TGTCCCAGTCTCTTTA_37	epiCluster1
GSM5573499.csv_CGAGCACGTTCAGTAC_38	epiCluster1
GSM5573482.csv_GTGGGTCGTGTTCGAT_23	epiCluster1
GSM5573482.csv_GACGTGCCATAAGACA_23	epiCluster1
GSM5573498.csv_TCAGCTCCAAGACACG_37	epiCluster1
GSM5573493.csv_GAAACTCTCAAAGACA_28	epiCluster1
GSM5573473.csv_TCAACGAAGTACGACG_15	epiCluster1
GSM5573478.csv_CTTGGCTCAGCGTAAG_20	epiCluster1
GSM5573479.csv_GCTTCCACAGACAAAT_3	epiCluster1
GSM5573498.csv_TGTTCCGGTGCCTGGT_37	epiCluster1
GSM5573489.csv_CTTTGCGTCATTTGGG_7	epiCluster1
GSM5573483.csv_CTCCTAGAGACGCAAC_24	epiCluster1
GSM5573479.csv_CTCTAATGTTACGCGC_3	epiCluster1
GSM5573483.csv_TTAGTTCAGAACAACT_24	epiCluster1
GSM5573503.csv_GGGATCCAGTTCCGGC_35	epiCluster1
GSM5573473.csv_GGGATGAGTGAAATCA_15	epiCluster1
GSM5573483.csv_AACCATGCAATGGATA_24	epiCluster1
GSM5573482.csv_CCATGTCAGAGCAATT_23	epiCluster1
GSM5573468.csv_GATCGATGTGCAACTT_10	epiCluster1
GSM5573498.csv_TGGTTCCTCTTGAGGT_37	epiCluster1
GSM5573473.csv_CTTTGCGCAGACGTAG_15	epiCluster1
GSM5573497.csv_GGGCACTCACCAGATT_36	epiCluster1
GSM5573494.csv_AGCTCTCAGGACGAAA_29	epiCluster1
GSM5573480.csv_AAGTCTGGTCCGAGTC_21	epiCluster1
GSM5573489.csv_TTCTACACAGCCTATA_7	epiCluster1
GSM5573479.csv_AGTCTTTGTCTTCTCG_3	epiCluster1
GSM5573483.csv_AAACGGGGTAGGCATG_24	epiCluster1
GSM5573497.csv_CACATTTTCCTCATTA_36	epiCluster1
GSM5573498.csv_CACACCTCACGCGAAA_37	epiCluster1
GSM5573501.csv_AGCGCTGCATACCACA_33	epiCluster1
GSM5573468.csv_CAAGATCAGGGATACC_10	epiCluster1
GSM5573478.csv_TGCCAAAAGGTGCTTT_20	epiCluster1
GSM5573472.csv_ATGAGGGAGGCTACGA_14	epiCluster1
GSM5573498.csv_AAGGTTCAGTAGCGGT_37	epiCluster1
GSM5573494.csv_CCACCTACAGGGTTAG_29	epiCluster1
GSM5573497.csv_ACATGGTGTAGGGACT_36	epiCluster1
GSM5573499.csv_TACGGGCGTGCGCTTG_38	epiCluster1
GSM5573498.csv_CACAGTAGTTGAACTC_37	epiCluster1
GSM5573480.csv_CACCAGGAGCGATGAC_21	epiCluster1
GSM5573473.csv_GTGCTTCGTACCAGTT_15	epiCluster1
GSM5573467.csv_GCTCCTATCAGCTCGG_9	epiCluster1
GSM5573480.csv_CCTCTGAAGCTAAACA_21	epiCluster1
GSM5573480.csv_TCATTTGAGTGGTAAT_21	epiCluster1
GSM5573482.csv_GCTCCTACAATAGAGT_23	epiCluster1
GSM5573504.csv_GCCAAATTCGCGCCAA.1_39	epiCluster1
GSM5573494.csv_AGAGCGAAGCGAGAAA_29	epiCluster1
GSM5573498.csv_CCTTCCCGTAAATGTG_37	epiCluster1
GSM5573497.csv_ATCGAGTAGCTAACTC_36	epiCluster1
GSM5573491.csv_GGGCACTTCTAACTGG_2	epiCluster1
GSM5573498.csv_TACTTACAGATCCGAG_37	epiCluster1
GSM5573478.csv_GATGAGGCAAGTCATC_20	epiCluster1
GSM5573499.csv_TGGCTGGGTTCAGACT_38	epiCluster1
GSM5573505.csv_ATCGCCTTCCATAGGT.1_40	epiCluster1
GSM5573491.csv_CCTTCGATCACGAAGG_2	epiCluster1
GSM5573499.csv_TCTGAGATCGAGCCCA_38	epiCluster1
GSM5573473.csv_CGTGTCTAGTTGAGAT_15	epiCluster1
GSM5573504.csv_GCGACCACACTGCCAG.1_39	epiCluster1
GSM5573493.csv_CGTAGCGCACCTCGGA_28	epiCluster1
GSM5573473.csv_TAGGCATCACACATGT_15	epiCluster1
GSM5573483.csv_CACAGTAGTTGACGTT_24	epiCluster1
GSM5573483.csv_ACGGCCAGTCTGGAGA_24	epiCluster1
GSM5573479.csv_CCAATCCAGGCCCTTG_3	epiCluster1
GSM5573504.csv_TTAGGACCAGGTGGAT.1_39	epiCluster1
GSM5573485.csv_CTGTTTACAGATGGCA_27	epiCluster1
GSM5573498.csv_ACGAGCCTCAAACCAC_37	epiCluster1
GSM5573483.csv_CTCGAGGCATGCTGGC_24	epiCluster1
GSM5573480.csv_ACGATACGTCTCACCT_21	epiCluster1
GSM5573480.csv_GGTGCGTTCCAAGTAC_21	epiCluster1
GSM5573479.csv_GAAATGACAGCTGTTA_3	epiCluster1
GSM5573498.csv_GCGACCACATGGGAAC_37	epiCluster1
GSM5573495.csv_CAAGATCTCAGATAAG_30	epiCluster1
GSM5573503.csv_CTCGAGGCAACCACGC_35	epiCluster1
GSM5573467.csv_TGAGCCGCAATGGACG_9	epiCluster1
GSM5573479.csv_AGCGTATTCCGTACAA_3	epiCluster1
GSM5573498.csv_GAGCAGAAGTTACCCA_37	epiCluster1
GSM5573504.csv_TCACGAACACTGAAGG.1_39	epiCluster1
GSM5573467.csv_GCGCGATAGTAGTGCG_9	epiCluster1
GSM5573482.csv_GTTACAGGTTAAGTAG_23	epiCluster1
GSM5573475.csv_TGTGTTTAGCGGATCA_17	epiCluster1
GSM5573499.csv_GATTCAGAGCTGAAAT_38	epiCluster1
GSM5573505.csv_AGGAAATCAGGTTTAC.1_40	epiCluster1
GSM5573483.csv_GAATGAAGTGGCAAAC_24	epiCluster1
GSM5573501.csv_TCTACCGGTCATCAGT_33	epiCluster1
GSM5573480.csv_CTCATTACATTGCGGC_21	epiCluster1
GSM5573467.csv_CACCACTTCACATAGC_9	epiCluster1
GSM5573489.csv_TGTTCCGCACCTGGTG_7	epiCluster1
GSM5573483.csv_GACCAATCAATGGTCT_24	epiCluster1
GSM5573478.csv_TGAGGGACAGGCTGAA_20	epiCluster1
GSM5573472.csv_TTTCCTCAGCGAGAAA_14	epiCluster1
GSM5573503.csv_ACTTATCTCGGCTTCT_35	epiCluster1
GSM5573478.csv_CCGGTAGCAAGGCTCC_20	epiCluster1
GSM5573481.csv_CCTATTACACCAGGCT_22	epiCluster1
GSM5573492.csv_GTCACGGGTAGGACAC_25	epiCluster1
GSM5573494.csv_ACGCAGCCATCCCACT_29	epiCluster1
GSM5573473.csv_AGTGTCAAGGGTGTGT_15	epiCluster1
GSM5573495.csv_CGAACATCACAGGTTT_30	epiCluster1
GSM5573501.csv_ATGTCCCTCAGCGGAA_33	epiCluster1
GSM5573483.csv_GACAGAGGTTCCCTTG_24	epiCluster1
GSM5573472.csv_ACGTCAAAGTACTTGC_14	epiCluster1
GSM5573489.csv_ACGGGTCGTCCGTGAC_7	epiCluster1
GSM5573479.csv_GGACATTCACCAGTTA_3	epiCluster1
GSM5573483.csv_TGCGCAGTCCCAAGTA_24	epiCluster1
GSM5573493.csv_GTCGGGTGTGCACGAA_28	epiCluster1
GSM5573477.csv_GCACTCTGTAAACCTC_19	epiCluster1
GSM5573499.csv_GGGAGATGTGTGACGA_38	epiCluster1
GSM5573495.csv_CGAGCCAAGTCATGCT_30	epiCluster1
GSM5573503.csv_AATTTCCAGTAAGCAT_35	epiCluster1
GSM5573499.csv_ACTGTCCAGCAAATCA_38	epiCluster1
GSM5573491.csv_CTCTAATTCAGTACGT_2	epiCluster1
GSM5573498.csv_GAAGCAGAGTAGCCGA_37	epiCluster1
GSM5573472.csv_GGGAGATGTAGAAAGG_14	epiCluster1
GSM5573468.csv_TACTTGTTCAGTTTGG_10	epiCluster1
GSM5573489.csv_GGCAATTTCACATACG_7	epiCluster1
GSM5573481.csv_CTGCTGTCATACGCTA_22	epiCluster1
GSM5573483.csv_CTAACTTGTATCAGTC_24	epiCluster1
GSM5573497.csv_GCGCGATAGGCTAGAC_36	epiCluster1
GSM5573493.csv_CCAATCCTCTGTTTGT_28	epiCluster1
GSM5573475.csv_GACGCGTGTCGGCATC_17	epiCluster1
GSM5573497.csv_CTAGTGAGTTACCGAT_36	epiCluster1
GSM5573480.csv_TTAGGCAAGGGTTCCC_21	epiCluster1
GSM5573491.csv_CATTCGCGTCTAGAGG_2	epiCluster1
GSM5573479.csv_TGCTGCTCAGCTTAAC_3	epiCluster1
GSM5573501.csv_TTATTGCAGCTACTGT_33	epiCluster1
GSM5573499.csv_TCTTTCCGTCTAGCGC_38	epiCluster1
GSM5573495.csv_TACTCGCGTCTGCGGT_30	epiCluster1
GSM5573468.csv_TGTGTTTCAACGATGG_10	epiCluster1
GSM5573504.csv_GCTCTGTGTACCATCA.1_39	epiCluster1
GSM5573489.csv_TGCACCTTCTCGATGA_7	epiCluster1
GSM5573468.csv_GACTACAAGTACATGA_10	epiCluster1
GSM5573499.csv_GGTGAAGTCTCCAACC_38	epiCluster1
GSM5573482.csv_AACTCAGAGTGTTTGC_23	epiCluster1
GSM5573479.csv_CGATGGCTCAGTCAGT_3	epiCluster1
GSM5573504.csv_CAGCATACATGCCTTC.1_39	epiCluster1
GSM5573505.csv_GACACGCCAAACTAGA.1_40	epiCluster1
GSM5573504.csv_ACCTTTAAGTGTCCCG.1_39	epiCluster1
GSM5573483.csv_CGTGAGCAGGTAGCCA_24	epiCluster1
GSM5573483.csv_AGAGCGATCAAACCGT_24	epiCluster1
GSM5573489.csv_GATCGATGTTACCAGT_7	epiCluster1
GSM5573499.csv_TACGGTAGTCAACATC_38	epiCluster1
GSM5573497.csv_GAACCTAAGCGTTGCC_36	epiCluster1
GSM5573489.csv_GCTTGAACACGGCCAT_7	epiCluster1
GSM5573489.csv_AGATTGCGTCAAAGCG_7	epiCluster1
GSM5573473.csv_CATATGGAGTCTCCTC_15	epiCluster1
GSM5573479.csv_CACAGTAAGCCTTGAT_3	epiCluster1
GSM5573495.csv_GCAAACTTCCAACCAA_30	epiCluster1
GSM5573489.csv_AACTCTTCAAGTTCTG_7	epiCluster1
GSM5573482.csv_TGCGTGGGTAGTAGTA_23	epiCluster1
GSM5573499.csv_CTACACCTCCACGACG_38	epiCluster1
GSM5573494.csv_CGAGCACGTGTATGGG_29	epiCluster1
GSM5573498.csv_TTGACTTTCCTAGTGA_37	epiCluster1
GSM5573503.csv_ATCACTTAGAATTGTG_35	epiCluster1
GSM5573472.csv_CGTCAGGCAGGTCCAC_14	epiCluster1
GSM5573470.csv_CAGAGAGAGAGATGAG_12	epiCluster1
GSM5573493.csv_CAGCTGGAGTAGATGT_28	epiCluster1
GSM5573480.csv_CCAATCCAGAGTCGGT_21	epiCluster1
GSM5573497.csv_AAAGCAATCGTTTATC_36	epiCluster1
GSM5573499.csv_GCGGGTTGTTCCGGCA_38	epiCluster1
GSM5573480.csv_AGCTCTCAGTTTAGGA_21	epiCluster1
GSM5573479.csv_GCCAAATTCTCCCTGA_3	epiCluster1
GSM5573489.csv_TGCTACCCAGTAACGG_7	epiCluster1
GSM5573498.csv_GATCTAGCAACTTGAC_37	epiCluster1
GSM5573494.csv_GATCGTATCCGTCAAA_29	epiCluster1
GSM5573498.csv_CCTTCGAAGTTACGGG_37	epiCluster1
GSM5573499.csv_CCTAGCTGTGTTTGTG_38	epiCluster1
GSM5573470.csv_TACACGAAGTGTACCT_12	epiCluster1
GSM5573480.csv_TTGTAGGAGGGTGTGT_21	epiCluster1
GSM5573483.csv_GGGAATGGTGTTGAGG_24	epiCluster1
GSM5573498.csv_GAGCAGATCTGCAGTA_37	epiCluster1
GSM5573491.csv_ACGAGGACATACGCCG_2	epiCluster1
GSM5573501.csv_GGGACAATCTCTTAAC_33	epiCluster1
GSM5573489.csv_ACGGGCTAGGAGCGTT_7	epiCluster1
GSM5573483.csv_GCATACATCTTCAACT_24	epiCluster1
GSM5573498.csv_CTTAACTTCGGCCGAT_37	epiCluster1
GSM5573489.csv_CTCAGAAAGGCAAAGA_7	epiCluster1
GSM5573489.csv_CTCGGGAAGTCAAGGC_7	epiCluster1
GSM5573483.csv_TCGTACCCATCGATTG_24	epiCluster1
GSM5573477.csv_TCCCGATAGCCAGAAC_19	epiCluster1
GSM5573492.csv_AGATTGCAGGCAGGTT_25	epiCluster1
GSM5573479.csv_AACTCCCCACGCGAAA_3	epiCluster1
GSM5573479.csv_AACTCAGAGGGTATCG_3	epiCluster1
GSM5573480.csv_TTAACTCGTTCCACTC_21	epiCluster1
GSM5573498.csv_CGAGAAGCAGAGCCAA_37	epiCluster1
GSM5573485.csv_ACTTACTGTTATGTGC_27	epiCluster1
GSM5573473.csv_TGGTTAGAGTCCGTAT_15	epiCluster1
GSM5573473.csv_GCTGGGTCAAAGCGGT_15	epiCluster1
GSM5573483.csv_GCTCTGTTCGACGGAA_24	epiCluster1
GSM5573495.csv_ACACCAACATCCGTGG_30	epiCluster1
GSM5573498.csv_GACGCGTCACGTAAGG_37	epiCluster1
GSM5573489.csv_GCCTCTACACGCATCG_7	epiCluster1
GSM5573472.csv_CATGCCTTCAATCTCT_14	epiCluster1
GSM5573491.csv_GGCGACTTCGAGAACG_2	epiCluster1
GSM5573498.csv_GTCTCGTGTCATCGGC_37	epiCluster1
GSM5573501.csv_ATGGTTGGTTATGTCG_33	epiCluster1
GSM5573482.csv_CTGTTTACAAAGGTGC_23	epiCluster1
GSM5573479.csv_CGTCACTAGATGTTAG_3	epiCluster1
GSM5573479.csv_CAGCCGAAGGATGGAA_3	epiCluster1
GSM5573498.csv_GGAAAGCGTACAAGTA_37	epiCluster1
GSM5573499.csv_GTACTCCTCTGCTGCT_38	epiCluster1
GSM5573483.csv_TGGGCGTAGGAATCGC_24	epiCluster1
GSM5573497.csv_TGCTGCTAGTAACCCT_36	epiCluster1
GSM5573481.csv_ATTATCCGTATGAATG_22	epiCluster1
GSM5573498.csv_GGACATTCACGGCGTT_37	epiCluster1
GSM5573468.csv_CGTCAGGTCAGCAACT_10	epiCluster1
GSM5573479.csv_CGTCTACCACGGTAAG_3	epiCluster1
GSM5573468.csv_GATCGATAGTTAGGTA_10	epiCluster1
GSM5573494.csv_CAGGTGCTCGGTGTTA_29	epiCluster1
GSM5573481.csv_AAGACCTGTATCTGCA_22	epiCluster1
GSM5573467.csv_ACAGCTATCGATAGAA_9	epiCluster1
GSM5573479.csv_CAAGGCCTCTTCGGTC_3	epiCluster1
GSM5573489.csv_AGTGTCAGTCCATGAT_7	epiCluster1
GSM5573478.csv_GACTACACATATGCTG_20	epiCluster1
GSM5573483.csv_CTCGGAGCAAGACGTG_24	epiCluster1
GSM5573479.csv_GTAGGCCGTGTTGAGG_3	epiCluster1
GSM5573480.csv_GTCTCGTAGCGGATCA_21	epiCluster1
GSM5573483.csv_TCTGGAAAGGCTAGCA_24	epiCluster1
GSM5573498.csv_TGTATTCAGTGGTCCC_37	epiCluster1
GSM5573483.csv_TGAGAGGTCATGTAGC_24	epiCluster1
GSM5573482.csv_CTCACACGTTACGCGC_23	epiCluster1
GSM5573480.csv_TGCGCAGAGCCACCTG_21	epiCluster1
GSM5573498.csv_GGGCACTGTATCTGCA_37	epiCluster1
GSM5573468.csv_TATGCCCGTAGCTTGT_10	epiCluster1
GSM5573499.csv_ACGTCAAGTTATCGGT_38	epiCluster1
GSM5573467.csv_GATGAAAAGGGCTCTC_9	epiCluster1
GSM5573501.csv_AACCAACTCTTGGATG_33	epiCluster1
GSM5573498.csv_TTCCCAGGTACAGACG_37	epiCluster1
GSM5573482.csv_AAAGATGTCTCGTATT_23	epiCluster1
GSM5573483.csv_TAGTGGTTCAACACAC_24	epiCluster1
GSM5573480.csv_TGGGCGTCAGGCAGTA_21	epiCluster1
GSM5573473.csv_CATGGCGTCACAGGCC_15	epiCluster1
GSM5573489.csv_GGGCATCCACCAGTTA_7	epiCluster1
GSM5573499.csv_ACTTTCAGTCGACTGC_38	epiCluster1
GSM5573499.csv_TTGGAACCATAACCTG_38	epiCluster1
GSM5573492.csv_GCAGTTAAGTCTCAAC_25	epiCluster1
GSM5573494.csv_GCTCTGTTCAACACCA_29	epiCluster1
GSM5573495.csv_GTTCGGGTCATTCACT_30	epiCluster1
GSM5573482.csv_CATGACAGTGGTAACG_23	epiCluster1
GSM5573475.csv_CGGAGTCCACGGATAG_17	epiCluster1
GSM5573499.csv_CTTTGCGGTTTGCATG_38	epiCluster1
GSM5573470.csv_CCTTCGACAGCTGTAT_12	epiCluster1
GSM5573473.csv_GTATTCTTCACGAAGG_15	epiCluster1
GSM5573483.csv_CGAGCCATCTGCGGCA_24	epiCluster1
GSM5573499.csv_GTTAAGCCAGTTCCCT_38	epiCluster1
GSM5573494.csv_GAACCTAGTTATCACG_29	epiCluster1
GSM5573478.csv_CGGCTAGAGAGGGATA_20	epiCluster1
GSM5573473.csv_ACTTTCATCCGCTGTT_15	epiCluster1
GSM5573473.csv_TCGTAGAGTTAAAGAC_15	epiCluster1
GSM5573479.csv_AACTTTCAGCTAAGAT_3	epiCluster1
GSM5573498.csv_GAACCTAGTATAATGG_37	epiCluster1
GSM5573480.csv_CTCACACCATAGACTC_21	epiCluster1
GSM5573498.csv_TTGGCAAGTGTTGAGG_37	epiCluster1
GSM5573497.csv_ACGGGTCCATCGTCGG_36	epiCluster1
GSM5573473.csv_ACGGAGACAGCTGCTG_15	epiCluster1
GSM5573493.csv_AGTGGGATCGCGGATC_28	epiCluster1
GSM5573483.csv_TCGAGGCTCCGTCAAA_24	epiCluster1
GSM5573498.csv_CTACGTCGTACCCAAT_37	epiCluster1
GSM5573498.csv_GTTCTCGCAATCCGAT_37	epiCluster1
GSM5573497.csv_GGACATTCAGTACACT_36	epiCluster1
GSM5573498.csv_TCACGAAGTCTGCCAG_37	epiCluster1
GSM5573479.csv_TGGGCGTTCACGCATA_3	epiCluster1
GSM5573501.csv_ACATCGACATCGATGT_33	epiCluster1
GSM5573498.csv_CACCTTGAGAGGTACC_37	epiCluster1
GSM5573499.csv_CTGATCCCACCGGAAA_38	epiCluster1
GSM5573482.csv_GCGACCAGTTGTGGAG_23	epiCluster1
GSM5573498.csv_CTCGAGGGTCATGCCG_37	epiCluster1
GSM5573498.csv_CGGACACGTCTACCTC_37	epiCluster1
GSM5573483.csv_TATCAGGTCATTATCC_24	epiCluster1
GSM5573498.csv_CTCATTATCTGCCAGG_37	epiCluster1
GSM5573499.csv_GATCGATCACGCGAAA_38	epiCluster1
GSM5573480.csv_CGCGTTTCATTAACCG_21	epiCluster1
GSM5573501.csv_CGATCGGTCGTTCGCT_33	epiCluster1
GSM5573483.csv_GTCACGGGTCGCATCG_24	epiCluster1
GSM5573494.csv_GACGTGCAGGACCACA_29	epiCluster1
GSM5573479.csv_CCCAATCGTTGGTTTG_3	epiCluster1
GSM5573479.csv_GACCTGGAGTCATCCA_3	epiCluster1
GSM5573478.csv_GTGCAGCAGCCAGAAC_20	epiCluster1
GSM5573480.csv_AGAGCTTTCGTCTGCT_21	epiCluster1
GSM5573497.csv_AGCAGCCAGTTCGCGC_36	epiCluster1
GSM5573483.csv_AGGTCCGCAGGATTGG_24	epiCluster1
GSM5573467.csv_CTGAAGTGTCCAACTA_9	epiCluster1
GSM5573479.csv_TGCACCTTCTCCTATA_3	epiCluster1
GSM5573497.csv_CAGCATAGTACTCGCG_36	epiCluster1
GSM5573495.csv_TTCTCAATCGTATCAG_30	epiCluster1
GSM5573498.csv_GGGAGATAGGGATACC_37	epiCluster1
GSM5573478.csv_GCAATCAAGGCAAAGA_20	epiCluster1
GSM5573478.csv_GGTGTTACAGGTCCAC_20	epiCluster1
GSM5573504.csv_GACGTGCAGATCCTGT.1_39	epiCluster1
GSM5573503.csv_ATGTCCCAGGAGTCTG_35	epiCluster1
GSM5573473.csv_GTTACAGGTGTTTGGT_15	epiCluster1
GSM5573480.csv_TATGCCCTCGGGAGTA_21	epiCluster1
GSM5573473.csv_AGGGATGCACATGACT_15	epiCluster1
GSM5573501.csv_CGAGGCTAGCATCCTA_33	epiCluster1
GSM5573499.csv_CGATGGCAGTGCGTGA_38	epiCluster1
GSM5573498.csv_TTCTCAACAATCCAAC_37	epiCluster1
GSM5573483.csv_TACTCATGTCCGCTGA_24	epiCluster1
GSM5573501.csv_ACCACAAGTATGCAAA_33	epiCluster1
GSM5573499.csv_GTTACAGTCGAGCCCA_38	epiCluster1
GSM5573493.csv_TATGCCCAGGAGTAGA_28	epiCluster1
GSM5573482.csv_AACACGTAGCCCGAAA_23	epiCluster1
GSM5573498.csv_CTCCTAGCAGTCAGCC_37	epiCluster1
GSM5573497.csv_GAGGTGATCTAACTGG_36	epiCluster1
GSM5573480.csv_CCTAGCTCAAACTGTC_21	epiCluster1
GSM5573472.csv_GTCACAAAGTCGTACT_14	epiCluster1
GSM5573472.csv_GACAGAGAGCTAGTTC_14	epiCluster1
GSM5573480.csv_AGCATACGTGGTGTAG_21	epiCluster1
GSM5573494.csv_CGTGTCTCAACGCACC_29	epiCluster1
GSM5573480.csv_TACTCATCAGTATAAG_21	epiCluster1
GSM5573493.csv_TAGTGGTCATGAACCT_28	epiCluster1
GSM5573479.csv_AAGGCAGCAGATGGCA_3	epiCluster1
GSM5573480.csv_ACGATACGTGTGGTTT_21	epiCluster1
GSM5573483.csv_TATTACCTCAATACCG_24	epiCluster1
GSM5573478.csv_CTAGAGTTCGGGAGTA_20	epiCluster1
GSM5573468.csv_CACCAGGTCCAAGCCG_10	epiCluster1
GSM5573494.csv_GAGCAGAAGAATCTCC_29	epiCluster1
GSM5573479.csv_CCTACCAGTTCGGCAC_3	epiCluster1
GSM5573489.csv_TACCTTATCAGTTCGA_7	epiCluster1
GSM5573483.csv_AGTTGGTCACGAGGTA_24	epiCluster1
GSM5573494.csv_TTAGTTCAGGAACTGC_29	epiCluster1
GSM5573480.csv_GCTGCAGAGTCGTACT_21	epiCluster1
GSM5573494.csv_GCATGATTCAGGTAAA_29	epiCluster1
GSM5573498.csv_TAAACCGCAAACGTGG_37	epiCluster1
GSM5573491.csv_TGTATTCGTTACGGAG_2	epiCluster1
GSM5573494.csv_CTTCTCTTCACAACGT_29	epiCluster1
GSM5573494.csv_GTCGGGTAGGCTAGGT_29	epiCluster1
GSM5573501.csv_CGAGAAGTCGTTAGTG_33	epiCluster1
GSM5573475.csv_GCGAGAAGTCACTGGC_17	epiCluster1
GSM5573498.csv_TTAGGACCACAGCCCA_37	epiCluster1
GSM5573472.csv_CAACCTCCATGACGGA_14	epiCluster1
GSM5573501.csv_AGCGTCGAGATAGTCA_33	epiCluster1
GSM5573494.csv_AGATTGCTCAATAAGG_29	epiCluster1
GSM5573504.csv_CCTATTAGTGTTTGGT.1_39	epiCluster1
GSM5573482.csv_ACCGTAAAGATATGGT_23	epiCluster1
GSM5573501.csv_AGGTTGTGTAGACTGG_33	epiCluster1
GSM5573489.csv_AGAATAGCATATGGTC_7	epiCluster1
GSM5573497.csv_ACTGATGAGGACATTA_36	epiCluster1
GSM5573479.csv_CCGGTAGGTCCGTTAA_3	epiCluster1
GSM5573497.csv_CCTCTGAGTGTTTGTG_36	epiCluster1
GSM5573479.csv_AAGGAGCCACATCTTT_3	epiCluster1
GSM5573499.csv_CCCTCCTGTAAGTGTA_38	epiCluster1
GSM5573482.csv_TACTTACCATTCCTCG_23	epiCluster1
GSM5573467.csv_GTCTTCGTCACGCATA_9	epiCluster1
GSM5573479.csv_AGCGTATAGGTGATAT_3	epiCluster1
GSM5573467.csv_AGCATACAGTCAAGGC_9	epiCluster1
GSM5573472.csv_GACTAACGTCACCCAG_14	epiCluster1
GSM5573480.csv_CTCGGAGGTAGCTCCG_21	epiCluster1
GSM5573473.csv_GATGAAATCCGCAGTG_15	epiCluster1
GSM5573483.csv_GTTACAGAGTGTACCT_24	epiCluster1
GSM5573503.csv_AGGATCTTCGACTCCT_35	epiCluster1
GSM5573499.csv_CGAATGTCACAGGTTT_38	epiCluster1
GSM5573501.csv_CCTTCAGTCGTGCACG_33	epiCluster1
GSM5573478.csv_CAGCATAAGGCAGGTT_20	epiCluster1
GSM5573497.csv_GTACTTTTCATGGTCA_36	epiCluster1
GSM5573489.csv_GACGTGCCAAGCCGCT_7	epiCluster1
GSM5573483.csv_CGTTGGGCATCGGTTA_24	epiCluster1
GSM5573483.csv_GACCAATGTCTGCCAG_24	epiCluster1
GSM5573489.csv_CTTGGCTTCCTGTACC_7	epiCluster1
GSM5573480.csv_TGGCTGGGTCTAGCCG_21	epiCluster1
GSM5573478.csv_CACTCCAAGCGCCTCA_20	epiCluster1
GSM5573483.csv_GTTACAGGTAAGGGCT_24	epiCluster1
GSM5573479.csv_CGTTGGGGTAAGAGAG_3	epiCluster1
GSM5573499.csv_CAGCGACCAATCGGTT_38	epiCluster1
GSM5573473.csv_AACACGTCAATCGGTT_15	epiCluster1
GSM5573501.csv_GTGCACGGTGCGGTAA_33	epiCluster1
GSM5573480.csv_CTAGAGTAGCGAAGGG_21	epiCluster1
GSM5573493.csv_TAGACCATCAGCGATT_28	epiCluster1
GSM5573492.csv_GATCGCGTCCTTCAAT_25	epiCluster1
GSM5573489.csv_ACATGGTGTAGCGCAA_7	epiCluster1
GSM5573489.csv_CTCGAAACAGATGGGT_7	epiCluster1
GSM5573498.csv_TCTATTGCAATGCCAT_37	epiCluster1
GSM5573491.csv_GGAATAATCATCATTC_2	epiCluster1
GSM5573503.csv_CGTAGTACATACACCA_35	epiCluster1
GSM5573478.csv_CCACTACGTCCCTACT_20	epiCluster1
GSM5573479.csv_CTAAGACGTTCTCATT_3	epiCluster1
GSM5573483.csv_GCTCTGTGTATGAAAC_24	epiCluster1
GSM5573498.csv_TCAATCTAGGTGATAT_37	epiCluster1
GSM5573493.csv_TAGAGCTCACAGGAGT_28	epiCluster1
GSM5573472.csv_GGAAAGCGTGTTCTTT_14	epiCluster1
GSM5573492.csv_GGCGTGTCACTCTGTC_25	epiCluster1
GSM5573499.csv_GTCATTTGTCAGATAA_38	epiCluster1
GSM5573483.csv_GTCTTCGAGGACAGCT_24	epiCluster1
GSM5573482.csv_GGGTCTGCACGTGAGA_23	epiCluster1
GSM5573483.csv_GCAGCCATCGTGGGAA_24	epiCluster1
GSM5573501.csv_CCTCTAGCAACATCGT_33	epiCluster1
GSM5573491.csv_TCAGCAACAACGCACC_2	epiCluster1
GSM5573499.csv_TTAGGCACAGGTGGAT_38	epiCluster1
GSM5573475.csv_ACTATCTTCTGCGGCA_17	epiCluster1
GSM5573498.csv_TGCACCTCAGATCTGT_37	epiCluster1
GSM5573489.csv_ATCATGGAGAGATGAG_7	epiCluster1
GSM5573501.csv_TTTCACAAGACTTCGT_33	epiCluster1
GSM5573494.csv_AATCCAGTCTACTATC_29	epiCluster1
GSM5573498.csv_TGATTTCCAGGATCGA_37	epiCluster1
GSM5573498.csv_GAAATGACAGGTCGTC_37	epiCluster1
GSM5573495.csv_ATCTGCCCACACCGAC_30	epiCluster1
GSM5573498.csv_TTGACTTGTTCGAATC_37	epiCluster1
GSM5573480.csv_ACGAGCCCATAGGATA_21	epiCluster1
GSM5573483.csv_AGCAGCCTCGAGAACG_24	epiCluster1
GSM5573483.csv_TCAACGAGTGGACGAT_24	epiCluster1
GSM5573479.csv_GATTCAGCACTTACGA_3	epiCluster1
GSM5573479.csv_CACACAAGTGATGTCT_3	epiCluster1
GSM5573489.csv_CCTCAGTCACAGTCGC_7	epiCluster1
GSM5573479.csv_CAAGTTGCACGTGAGA_3	epiCluster1
GSM5573480.csv_CTAAGACAGATATGGT_21	epiCluster1
GSM5573499.csv_GCATGATTCGGTCTAA_38	epiCluster1
GSM5573483.csv_GCCAAATGTACAGTGG_24	epiCluster1
GSM5573483.csv_CTTAGGAGTGAGGGAG_24	epiCluster1
GSM5573479.csv_GGACAAGTCAGTGCAT_3	epiCluster1
GSM5573499.csv_TAAGTGCGTTACGTCA_38	epiCluster1
GSM5573483.csv_TAAGTGCAGCCACTAT_24	epiCluster1
GSM5573467.csv_GGATGTTTCCACTGGG_9	epiCluster1
GSM5573498.csv_TCACAAGGTTGGACCC_37	epiCluster1
GSM5573499.csv_CCTTCGAGTCTCACCT_38	epiCluster1
GSM5573483.csv_AGCAGCCTCACAGGCC_24	epiCluster1
GSM5573473.csv_CATCAAGGTCAGCTAT_15	epiCluster1
GSM5573489.csv_TGGTTCCAGCCGATTT_7	epiCluster1
GSM5573480.csv_GCTCCTAAGTGCCATT_21	epiCluster1
GSM5573483.csv_GAAGCAGCAAACAACA_24	epiCluster1
GSM5573498.csv_ATTGGTGAGTACGTAA_37	epiCluster1
GSM5573480.csv_TGCGTGGTCCAAACTG_21	epiCluster1
GSM5573504.csv_AGCATACCACCAGTTA.1_39	epiCluster1
GSM5573470.csv_CTGTGCTCAGTTAACC_12	epiCluster1
GSM5573483.csv_GTACTTTAGATGTCGG_24	epiCluster1
GSM5573497.csv_CAGGTGCTCTCAACTT_36	epiCluster1
GSM5573498.csv_TCGTACCCAGTGACAG_37	epiCluster1
GSM5573479.csv_CAACCAATCTGGTGTA_3	epiCluster1
GSM5573480.csv_CCTACACAGGTGACCA_21	epiCluster1
GSM5573479.csv_AGGCCACTCAGTACGT_3	epiCluster1
GSM5573483.csv_GTACGTAGTCCGAGTC_24	epiCluster1
GSM5573468.csv_TGCGTGGAGTGCCAGA_10	epiCluster1
GSM5573489.csv_TCTGAGATCCTTTCGG_7	epiCluster1
GSM5573470.csv_CCGGTAGGTTAGGGTG_12	epiCluster1
GSM5573498.csv_CTGTTTATCACTATTC_37	epiCluster1
GSM5573493.csv_AGGCCGTCACGTCAGC_28	epiCluster1
GSM5573497.csv_AGTGGGAAGCGTAATA_36	epiCluster1
GSM5573498.csv_GAATGAATCATGGTCA_37	epiCluster1
GSM5573489.csv_TGCTACCAGCGATGAC_7	epiCluster1
GSM5573501.csv_TCGTCCAAGTGTAGAT_33	epiCluster1
GSM5573499.csv_CGCTATCTCATGCTCC_38	epiCluster1
GSM5573480.csv_GAATGAAGTTCGGGCT_21	epiCluster1
GSM5573495.csv_CGGAGTCGTCGGGTCT_30	epiCluster1
GSM5573494.csv_TAGAGCTAGTAGGCCA_29	epiCluster1
GSM5573498.csv_AAACGGGTCTCCCTGA_37	epiCluster1
GSM5573483.csv_TAGTTGGGTGGTCCGT_24	epiCluster1
GSM5573479.csv_GCACTCTAGAATTCCC_3	epiCluster1
GSM5573498.csv_CTCAGAAAGGCGACAT_37	epiCluster1
GSM5573497.csv_AGGGTGAAGGACAGCT_36	epiCluster1
GSM5573504.csv_CAGCTGGGTGCACCAC.1_39	epiCluster1
GSM5573498.csv_GTCACGGGTCTCATCC_37	epiCluster1
GSM5573489.csv_CAGGTGCTCGGGAGTA_7	epiCluster1
GSM5573483.csv_GCTGCTTTCAGCTTAG_24	epiCluster1
GSM5573491.csv_GACCTGGTCAGCTCTC_2	epiCluster1
GSM5573472.csv_GACTAACTCTAACCGA_14	epiCluster1
GSM5573483.csv_CTCGAGGGTTTCGCTC_24	epiCluster1
GSM5573480.csv_GAGTCCGAGGGTATCG_21	epiCluster1
GSM5573480.csv_CCGTGGAGTTACGCGC_21	epiCluster1
GSM5573498.csv_ACTTTCAAGAGTGACC_37	epiCluster1
GSM5573483.csv_CCTCTGAGTTAGTGGG_24	epiCluster1
GSM5573493.csv_AGGGAGTGTTGTACAC_28	epiCluster1
GSM5573498.csv_AGTTGGTCAACCGCCA_37	epiCluster1
GSM5573493.csv_CTTCTCTTCATCTGTT_28	epiCluster1
GSM5573479.csv_TATGCCCGTCTCTCTG_3	epiCluster1
GSM5573468.csv_CCTTTCTAGCGTGAGT_10	epiCluster1
GSM5573493.csv_CGGAGCTCACACAGAG_28	epiCluster1
GSM5573501.csv_AGAGAGCTCACAATGC_33	epiCluster1
GSM5573498.csv_TTAGGACAGGAATGGA_37	epiCluster1
GSM5573501.csv_CAACCAAGTGATACTC_33	epiCluster1
GSM5573492.csv_CCTTCCCTCGGAGCAA_25	epiCluster1
GSM5573498.csv_TTGCCGTCACCTCGGA_37	epiCluster1
GSM5573504.csv_CTTGGCTTCTAACTCT.1_39	epiCluster1
GSM5573472.csv_TCTCTAACAATGACCT_14	epiCluster1
GSM5573468.csv_TTTGCGCTCAGCGATT_10	epiCluster1
GSM5573482.csv_AAGGCAGAGAAGATTC_23	epiCluster1
GSM5573498.csv_AGACGTTAGAATGTTG_37	epiCluster1
GSM5573489.csv_CGATTGAAGGGAACGG_7	epiCluster1
GSM5573504.csv_AGCTCCTAGCGCCTTG.1_39	epiCluster1
GSM5573483.csv_GCAATCACAAGCCATT_24	epiCluster1
GSM5573493.csv_GGTGTTAAGTCCATAC_28	epiCluster1
GSM5573472.csv_CACAGGCCATTCGACA_14	epiCluster1
GSM5573489.csv_CAACCTCGTCGCGAAA_7	epiCluster1
GSM5573473.csv_TGATTTCGTATCTGCA_15	epiCluster1
GSM5573498.csv_CCGTTCATCCGCATAA_37	epiCluster1
GSM5573492.csv_TGAGAGGGTAGCTTGT_25	epiCluster1
GSM5573498.csv_AGGCCACAGGTGTGGT_37	epiCluster1
GSM5573494.csv_TTGAACGTCAACGCTA_29	epiCluster1
GSM5573489.csv_ATTGGTGAGTATTGGA_7	epiCluster1
GSM5573495.csv_TTCTCCTGTTCCACTC_30	epiCluster1
GSM5573494.csv_TACACGAGTACACCGC_29	epiCluster1
GSM5573499.csv_CTGATCCTCAAGCCTA_38	epiCluster1
GSM5573497.csv_GACGCGTAGTTGAGTA_36	epiCluster1
GSM5573498.csv_TACTCGCTCATAGCAC_37	epiCluster1
GSM5573489.csv_TCGGTAAGTCTAAACC_7	epiCluster1
GSM5573494.csv_GCAATCAAGAAACGCC_29	epiCluster1
GSM5573480.csv_CGCGGTAAGTAGTGCG_21	epiCluster1
GSM5573505.csv_TAAGCCAAGCCTTGAT.1_40	epiCluster1
GSM5573498.csv_ATTCTACCATCACCCT_37	epiCluster1
GSM5573497.csv_CTTGGCTAGACTTGAA_36	epiCluster1
GSM5573503.csv_TCGCTTGTCCACACCT_35	epiCluster1
GSM5573479.csv_CACATAGTCAGCTGGC_3	epiCluster1
GSM5573504.csv_CTAATGGGTCTCCCTA.1_39	epiCluster1
GSM5573480.csv_GATCAGTCATATACCG_21	epiCluster1
GSM5573480.csv_TGCTACCGTGAAATCA_21	epiCluster1
GSM5573498.csv_CGCTGGAGTATTAGCC_37	epiCluster1
GSM5573479.csv_TTTATGCTCAAGGCTT_3	epiCluster1
GSM5573479.csv_CAACCAACATACGCTA_3	epiCluster1
GSM5573480.csv_GCAAACTCAAGAGTCG_21	epiCluster1
GSM5573480.csv_TCACAAGAGCGAGAAA_21	epiCluster1
GSM5573479.csv_GAGCAGAAGGATGTAT_3	epiCluster1
GSM5573482.csv_CTGTTTACACAAGACG_23	epiCluster1
GSM5573494.csv_CAACCAAAGATTACCC_29	epiCluster1
GSM5573498.csv_TCGTAGATCTGCTGTC_37	epiCluster1
GSM5573498.csv_TCGAGGCGTCACTGGC_37	epiCluster1
GSM5573498.csv_CCGGGATAGCCCGAAA_37	epiCluster1
GSM5573478.csv_CAACTAGTCTTCGAGA_20	epiCluster1
GSM5573479.csv_CGGCTAGGTTGGTTTG_3	epiCluster1
GSM5573483.csv_CATATGGTCCATGCTC_24	epiCluster1
GSM5573497.csv_CCCAATCAGTCAAGCG_36	epiCluster1
GSM5573480.csv_GAAATGAAGAAACCAT_21	epiCluster1
GSM5573501.csv_TGTGAGTGTAATGCTC_33	epiCluster1
GSM5573489.csv_TGGCTGGAGAACAACT_7	epiCluster1
GSM5573479.csv_CAGCCGAAGCTGAAAT_3	epiCluster1
GSM5573483.csv_CAGCTAAGTGGGTATG_24	epiCluster1
GSM5573499.csv_AACTCAGTCACATGCA_38	epiCluster1
GSM5573473.csv_GCAAACTGTCTCTTTA_15	epiCluster1
GSM5573497.csv_ATTCTACCACAGACAG_36	epiCluster1
GSM5573483.csv_CTGTTTATCAGCGACC_24	epiCluster1
GSM5573503.csv_CGCCAGATCGGAACTT_35	epiCluster1
GSM5573472.csv_CGTTAGATCTACTCAT_14	epiCluster1
GSM5573501.csv_GAAGGACCAGACACCC_33	epiCluster1
GSM5573494.csv_AAGGAGCGTCAACATC_29	epiCluster1
GSM5573498.csv_CACTCCACACCGATAT_37	epiCluster1
GSM5573499.csv_CGCTTCACATATACCG_38	epiCluster1
GSM5573475.csv_CGAGCACGTCTTGCGG_17	epiCluster1
GSM5573483.csv_TAGAGCTTCCGTTGCT_24	epiCluster1
GSM5573501.csv_AACGAAAAGACATCCT_33	epiCluster1
GSM5573480.csv_TCAGCAAAGCCGCCTA_21	epiCluster1
GSM5573479.csv_CCGGTAGAGCCAGTTT_3	epiCluster1
GSM5573479.csv_GTATCTTCACATCTTT_3	epiCluster1
GSM5573483.csv_CCACGGATCGCTGATA_24	epiCluster1
GSM5573479.csv_ACGATACGTCCAACTA_3	epiCluster1
GSM5573497.csv_GCGGGTTGTAGCTCCG_36	epiCluster1
GSM5573499.csv_AAGGCAGAGCTGCGAA_38	epiCluster1
GSM5573480.csv_TACTCGCGTTCAGACT_21	epiCluster1
GSM5573498.csv_GCACTCTCACCAGGTC_37	epiCluster1
GSM5573478.csv_GACAGAGCAAATACAG_20	epiCluster1
GSM5573467.csv_TTGCGTCCAATCTGCA_9	epiCluster1
GSM5573493.csv_GAGGTGAGTAACGTTC_28	epiCluster1
GSM5573501.csv_CTTACCGTCGGTTAGT_33	epiCluster1
GSM5573498.csv_CCTCTGAAGGCAATTA_37	epiCluster1
GSM5573497.csv_CTGAAACCAAACAACA_36	epiCluster1
GSM5573499.csv_GGCGACTTCCGCGCAA_38	epiCluster1
GSM5573472.csv_TAGGCATTCATGTCTT_14	epiCluster1
GSM5573497.csv_CAGGTGCTCTGCGACG_36	epiCluster1
GSM5573503.csv_TGTCCACGTTGGGCCT_35	epiCluster1
GSM5573493.csv_CATATTCGTCCCGACA_28	epiCluster1
GSM5573489.csv_CTGTTTACAACTGGCC_7	epiCluster1
GSM5573468.csv_AGCATACGTTATCACG_10	epiCluster1
GSM5573493.csv_TACCTTAGTAAGGGAA_28	epiCluster1
GSM5573482.csv_CACATTTAGGGCTCTC_23	epiCluster1
GSM5573499.csv_GTGCTTCCATGGTTGT_38	epiCluster1
GSM5573483.csv_TGGGAAGGTTTGACAC_24	epiCluster1
GSM5573498.csv_GCAAACTTCATCGATG_37	epiCluster1
GSM5573481.csv_TAGGCATGTGACAAAT_22	epiCluster1
GSM5573468.csv_ACGCCGACAGGTCGTC_10	epiCluster1
GSM5573479.csv_AAGCCGCTCTACTTAC_3	epiCluster1
GSM5573503.csv_GCTGCAGCATAACTCG_35	epiCluster1
GSM5573504.csv_TCCCGATTCGGAAACG.1_39	epiCluster1
GSM5573495.csv_GGGCATCTCTGGAGCC_30	epiCluster1
GSM5573497.csv_ACGATGTGTATCGCAT_36	epiCluster1
GSM5573478.csv_CCTCTGATCAGGATCT_20	epiCluster1
GSM5573473.csv_TAAGCGTTCGCCAGCA_15	epiCluster1
GSM5573467.csv_TAAGAGACAGGATTGG_9	epiCluster1
GSM5573501.csv_TCAATCTAGACATGCG_33	epiCluster1
GSM5573499.csv_GGGAATGAGCCCGAAA_38	epiCluster1
GSM5573479.csv_CTACACCTCTTGGGTA_3	epiCluster1
GSM5573498.csv_TCTCATACATTGGGCC_37	epiCluster1
GSM5573498.csv_CAGCGACAGCGCCTCA_37	epiCluster1
GSM5573501.csv_CTAACCCTCTAACGCA_33	epiCluster1
GSM5573480.csv_CCACTACTCCCTTGCA_21	epiCluster1
GSM5573498.csv_CAGCGACAGAGTGAGA_37	epiCluster1
GSM5573468.csv_AGTGAGGTCTGTCAAG_10	epiCluster1
GSM5573479.csv_CTCGAAAAGTGGTAGC_3	epiCluster1
GSM5573480.csv_GGCTGGTTCGGTTCGG_21	epiCluster1
GSM5573482.csv_CTCGAGGTCTTCCTTC_23	epiCluster1
GSM5573483.csv_TCTTCGGAGTATGACA_24	epiCluster1
GSM5573499.csv_CGAGCCAGTCTAGCCG_38	epiCluster1
GSM5573479.csv_GTCTCGTAGTGTGGCA_3	epiCluster1
GSM5573504.csv_GCGCAACTCACAAACC.1_39	epiCluster1
GSM5573472.csv_AAGGTTCGTTCTGTTT_14	epiCluster1
GSM5573482.csv_CTTTGCGTCATTATCC_23	epiCluster1
GSM5573480.csv_GGAGCAAAGAGACTTA_21	epiCluster1
GSM5573467.csv_GTTCTCGTCTCTGAGA_9	epiCluster1
GSM5573505.csv_GGTGGCTAGCTGGTGA.1_40	epiCluster1
GSM5573505.csv_GTCATGACAATGGCCC.1_40	epiCluster1
GSM5573475.csv_GGACAAGTCCGTACAA_17	epiCluster1
GSM5573479.csv_TCGAGGCTCGTTTATC_3	epiCluster1
GSM5573494.csv_CGGACACTCACGAAGG_29	epiCluster1
GSM5573483.csv_GCCTCTACAGGGTATG_24	epiCluster1
GSM5573494.csv_TCTTCGGGTGGTCCGT_29	epiCluster1
GSM5573498.csv_CTCTACGCACAGATTC_37	epiCluster1
GSM5573493.csv_TGCGGGTAGGGTCGAT_28	epiCluster1
GSM5573494.csv_TCTTTCCAGCATGGCA_29	epiCluster1
GSM5573498.csv_CTTACCGAGCGATTCT_37	epiCluster1
GSM5573498.csv_GGGAGATTCAAACCAC_37	epiCluster1
GSM5573485.csv_ATTGGTGAGCCAGAAC_27	epiCluster1
GSM5573498.csv_GGCTGGTTCAGGTTCA_37	epiCluster1
GSM5573499.csv_TTCTACAGTGAGGCTA_38	epiCluster1
GSM5573499.csv_CAAGATCAGTCAAGGC_38	epiCluster1
GSM5573480.csv_CACTCCAGTGTGTGCC_21	epiCluster1
GSM5573479.csv_GATCGTACACGCTTTC_3	epiCluster1
GSM5573480.csv_GTATCTTTCTGTCTAT_21	epiCluster1
GSM5573482.csv_ATGCGATCAGGTTTCA_23	epiCluster1
GSM5573482.csv_ACTGATGTCCTCTAGC_23	epiCluster1
GSM5573467.csv_GTATCTTCACAGCCCA_9	epiCluster1
GSM5573483.csv_AAACCTGGTCCGACGT_24	epiCluster1
GSM5573479.csv_TTTGGTTCATAGTAAG_3	epiCluster1
GSM5573480.csv_TTCTTAGAGGGATACC_21	epiCluster1
GSM5573479.csv_TCAGATGCACCGAATT_3	epiCluster1
GSM5573480.csv_CTCTGGTAGCTGTCTA_21	epiCluster1
GSM5573482.csv_CTTACCGCACGGCGTT_23	epiCluster1
GSM5573483.csv_TCCACACCAATGGATA_24	epiCluster1
GSM5573499.csv_CGAATGTAGGCTATCT_38	epiCluster1
GSM5573470.csv_GAACCTAAGGATTCGG_12	epiCluster1
GSM5573472.csv_GTGTGCGAGAACAATC_14	epiCluster1
GSM5573498.csv_CAACCTCAGGCAGTCA_37	epiCluster1
GSM5573489.csv_ATCCGAATCTGCGTAA_7	epiCluster1
GSM5573480.csv_GGTGAAGTCAGATAAG_21	epiCluster1
GSM5573483.csv_GGACAAGCAGACGCAA_24	epiCluster1
GSM5573472.csv_TCATTTGCAATGGTCT_14	epiCluster1
GSM5573503.csv_TGCGATAGTGCGAACA_35	epiCluster1
GSM5573489.csv_TACCTATAGGCCCTCA_7	epiCluster1
GSM5573472.csv_ATTACTCAGCCAGTAG_14	epiCluster1
GSM5573481.csv_GGTATTGCAAGTCTAC_22	epiCluster1
GSM5573499.csv_GGACAAGTCGCGCCAA_38	epiCluster1
GSM5573494.csv_CCTAAAGTCAAGGTAA_29	epiCluster1
GSM5573472.csv_TACTTGTCACTTAACG_14	epiCluster1
GSM5573481.csv_GGCCGATAGCTGCCCA_22	epiCluster1
GSM5573479.csv_AGGGAGTGTGTATGGG_3	epiCluster1
GSM5573468.csv_CTCTGGTCATCACGTA_10	epiCluster1
GSM5573483.csv_GCATACATCCAAGCCG_24	epiCluster1
GSM5573501.csv_GACAGCCAGGTCGTAG_33	epiCluster1
GSM5573473.csv_GCCTCTAAGAAACCGC_15	epiCluster1
GSM5573499.csv_GGACAGAAGGGCTCTC_38	epiCluster1
GSM5573493.csv_CGCTGGACATACGCTA_28	epiCluster1
GSM5573483.csv_TACGGTATCCTAGGGC_24	epiCluster1
GSM5573497.csv_ACAGCTAAGCCCGAAA_36	epiCluster1
GSM5573483.csv_ATTATCCTCTTCCTTC_24	epiCluster1
GSM5573498.csv_TCGCGTTTCTGTACGA_37	epiCluster1
GSM5573479.csv_CAGCTGGGTCGAATCT_3	epiCluster1
GSM5573479.csv_TCGAGGCTCTTTACAC_3	epiCluster1
GSM5573498.csv_CTTAGGACACGCTTTC_37	epiCluster1
GSM5573499.csv_AGGGATGAGAGGGCTT_38	epiCluster1
GSM5573498.csv_AGGGTGAAGACAAGCC_37	epiCluster1
GSM5573493.csv_AATCCAGTCATCGCTC_28	epiCluster1
GSM5573483.csv_CTAACTTTCGTTTGCC_24	epiCluster1
GSM5573498.csv_CCGGTAGGTACCTACA_37	epiCluster1
GSM5573483.csv_AGCTTGATCCTTCAAT_24	epiCluster1
GSM5573479.csv_CCACTACTCTACTTAC_3	epiCluster1
GSM5573498.csv_GTTCTCGGTTATCGGT_37	epiCluster1
GSM5573473.csv_TTAGTTCCATCCCACT_15	epiCluster1
GSM5573494.csv_GGCGACTCAGTATCTG_29	epiCluster1
GSM5573483.csv_TACCTTATCAGCACAT_24	epiCluster1
GSM5573494.csv_CGGGTCAAGGAGTCTG_29	epiCluster1
GSM5573489.csv_GCAATCATCAGCATGT_7	epiCluster1
GSM5573504.csv_TGAAAGAAGATGTGTA.1_39	epiCluster1
GSM5573481.csv_AGAGCGACACACAGAG_22	epiCluster1
GSM5573497.csv_ATGGGAGGTTACGTCA_36	epiCluster1
GSM5573479.csv_CACAGGCAGACTTTCG_3	epiCluster1
GSM5573475.csv_TACTTACGTCCGAGTC_17	epiCluster1
GSM5573479.csv_AGTCTTTTCGACCAGC_3	epiCluster1
GSM5573480.csv_ACCTTTAGTGACTCAT_21	epiCluster1
GSM5573468.csv_CAACCTCCAAGCGATG_10	epiCluster1
GSM5573499.csv_TTGTAGGTCTTTACGT_38	epiCluster1
GSM5573498.csv_CACAAACTCGAGAACG_37	epiCluster1
GSM5573498.csv_GGCGTGTGTCTGCCAG_37	epiCluster1
GSM5573482.csv_CTCGAGGGTAACGTTC_23	epiCluster1
GSM5573480.csv_CCATTCGCATTAGGCT_21	epiCluster1
GSM5573499.csv_GCATGCGAGGATGCGT_38	epiCluster1
GSM5573498.csv_GACACGCGTTCAGGCC_37	epiCluster1
GSM5573501.csv_CCGTAGGAGAAGCGCT_33	epiCluster1
GSM5573489.csv_TTCGGTCCAATACGCT_7	epiCluster1
GSM5573479.csv_GCTGGGTAGGGCACTA_3	epiCluster1
GSM5573498.csv_CAACCTCAGATGTGGC_37	epiCluster1
GSM5573483.csv_AGGGAGTGTCCGTGAC_24	epiCluster1
GSM5573493.csv_GAGCAGAGTCTGGAGA_28	epiCluster1
GSM5573501.csv_TGCTGAAAGAAGCGGG_33	epiCluster1
GSM5573475.csv_CATGGCGGTATAAACG_17	epiCluster1
GSM5573504.csv_GGACAAGGTTAAGATG.1_39	epiCluster1
GSM5573482.csv_CATGCCTTCGCCAAAT_23	epiCluster1
GSM5573489.csv_CTCTGGTTCTTGGGTA_7	epiCluster1
GSM5573499.csv_ACATACGGTTAAGAAC_38	epiCluster1
GSM5573492.csv_CTCATTATCCGTACAA_25	epiCluster1
GSM5573480.csv_TGCGGGTTCATTATCC_21	epiCluster1
GSM5573489.csv_TCAATCTTCAGGATCT_7	epiCluster1
GSM5573497.csv_GAGCAGACATCCTTGC_36	epiCluster1
GSM5573478.csv_ACGGGCTTCAGTCCCT_20	epiCluster1
GSM5573483.csv_TGCACCTAGGAATTAC_24	epiCluster1
GSM5573494.csv_AAGTCTGTCGCGTAGC_29	epiCluster1
GSM5573480.csv_GACGTTACACACTGCG_21	epiCluster1
GSM5573470.csv_GCTGGGTAGGCTATCT_12	epiCluster1
GSM5573480.csv_ATTTCTGCATTTCAGG_21	epiCluster1
GSM5573499.csv_CGCTATCAGGAATCGC_38	epiCluster1
GSM5573475.csv_TTTGTCAAGTGATCGG_17	epiCluster1
GSM5573483.csv_AGTCTTTAGAATGTGT_24	epiCluster1
GSM5573475.csv_CGCTATCGTGTCCTCT_17	epiCluster1
GSM5573499.csv_CTTTGCGGTACCGGCT_38	epiCluster1
GSM5573497.csv_TAGTGGTGTTCGTCTC_36	epiCluster1
GSM5573468.csv_GGGTTGCCAGTTCCCT_10	epiCluster1
GSM5573472.csv_ACGAGCCCAATAGCAA_14	epiCluster1
GSM5573504.csv_TCAACGACAGACACTT.1_39	epiCluster1
GSM5573498.csv_CCTAAAGTCGGCATCG_37	epiCluster1
GSM5573483.csv_GCGACCAGTCCAGTTA_24	epiCluster1
GSM5573493.csv_GTTCGGGCAATGGAAT_28	epiCluster1
GSM5573503.csv_CAAGAGGTCTGGCCTT_35	epiCluster1
GSM5573493.csv_ACCGTAAGTCTAGTGT_28	epiCluster1
GSM5573480.csv_GAGTCCGGTTCGCTAA_21	epiCluster1
GSM5573489.csv_CTAATGGGTAGCTGCC_7	epiCluster1
GSM5573489.csv_CCAGCGACAAGTTAAG_7	epiCluster1
GSM5573497.csv_CGGACTGCACTTAAGC_36	epiCluster1
GSM5573470.csv_CCGTGGATCAACACAC_12	epiCluster1
GSM5573483.csv_TACCTTATCAATACCG_24	epiCluster1
GSM5573483.csv_GTAACTGAGTGGACGT_24	epiCluster1
GSM5573498.csv_AGAGCGAAGAGCCCAA_37	epiCluster1
GSM5573475.csv_GGGAATGCACCCATGG_17	epiCluster1
GSM5573499.csv_CAGCGACGTTACGGAG_38	epiCluster1
GSM5573473.csv_TAGTTGGAGTCTCAAC_15	epiCluster1
GSM5573479.csv_CGGAGCTAGACATAAC_3	epiCluster1
GSM5573467.csv_GTTCATTAGCTCCTTC_9	epiCluster1
GSM5573495.csv_GCTTCCAAGTCTCCTC_30	epiCluster1
GSM5573472.csv_CCTTTCTCAAGCCATT_14	epiCluster1
GSM5573494.csv_CCAGCGACAAGTCTAC_29	epiCluster1
GSM5573504.csv_CATGACAAGTGTCCAT.1_39	epiCluster1
GSM5573483.csv_GTCATTTCATATACGC_24	epiCluster1
GSM5573489.csv_CTGCTGTCATATGGTC_7	epiCluster1
GSM5573499.csv_GGGAGATGTAATTGGA_38	epiCluster1
GSM5573498.csv_CACCAGGCAATTGCTG_37	epiCluster1
GSM5573489.csv_GCTCTGTCATACTCTT_7	epiCluster1
GSM5573480.csv_GGGAATGCATCCGGGT_21	epiCluster1
GSM5573480.csv_ACGCCGACAGTGGAGT_21	epiCluster1
GSM5573498.csv_CAGTAACAGGATGGTC_37	epiCluster1
GSM5573504.csv_GGCTCGAAGCGATATA.1_39	epiCluster1
GSM5573480.csv_CAGCTGGAGGGTTCCC_21	epiCluster1
GSM5573497.csv_CAGAATCAGATGTAAC_36	epiCluster1
GSM5573480.csv_GGACAAGCACTTACGA_21	epiCluster1
GSM5573505.csv_GCGTGCACACGAGGTA.1_40	epiCluster1
GSM5573472.csv_CGTAGGCTCGCCATAA_14	epiCluster1
GSM5573479.csv_ATAGACCTCAGTTTGG_3	epiCluster1
GSM5573475.csv_TCGTAGAGTGTGACCC_17	epiCluster1
GSM5573468.csv_ACCAGTAGTACCATCA_10	epiCluster1
GSM5573501.csv_CCGGGTAGTTTGGGAG_33	epiCluster1
GSM5573468.csv_AAGACCTGTGCGATAG_10	epiCluster1
GSM5573467.csv_ACGTCAACAAGAAAGG_9	epiCluster1
GSM5573472.csv_ACTTTCAAGATGTCGG_14	epiCluster1
GSM5573498.csv_CCTTACGCACACTGCG_37	epiCluster1
GSM5573472.csv_AACTCAGTCATCACCC_14	epiCluster1
GSM5573498.csv_TCGAGGCTCGTCCGTT_37	epiCluster1
GSM5573481.csv_CACATAGAGGGTGTTG_22	epiCluster1
GSM5573498.csv_TCGCGAGAGATAGTCA_37	epiCluster1
GSM5573468.csv_GCTGCTTGTGTCGCTG_10	epiCluster1
GSM5573503.csv_CAAAGAAAGGATAATC_35	epiCluster1
GSM5573483.csv_CGTAGCGAGCCAGTTT_24	epiCluster1
GSM5573480.csv_CTAGAGTCATACCATG_21	epiCluster1
GSM5573483.csv_CAGCTGGCATTGGGCC_24	epiCluster1
GSM5573479.csv_CCAGCGAGTATCTGCA_3	epiCluster1
GSM5573483.csv_GACGTGCGTATATCCG_24	epiCluster1
GSM5573489.csv_CGTCACTTCACAACGT_7	epiCluster1
GSM5573472.csv_TTTCCTCCATACCATG_14	epiCluster1
GSM5573483.csv_TCAGGATCATTAGGCT_24	epiCluster1
GSM5573497.csv_GCTTGAAGTCTCCATC_36	epiCluster1
GSM5573498.csv_ATTACTCGTCAGAATA_37	epiCluster1
GSM5573473.csv_TGCCCTAAGAATTCCC_15	epiCluster1
GSM5573497.csv_GTTCGGGTCCAAATGC_36	epiCluster1
GSM5573498.csv_TACCTATGTCTGATTG_37	epiCluster1
GSM5573497.csv_TTTCCTCTCCAGTATG_36	epiCluster1
GSM5573495.csv_GCCAAATGTGTTCTTT_30	epiCluster1
GSM5573498.csv_TGGGAAGCAACTGCTA_37	epiCluster1
GSM5573503.csv_CATGCAAAGCAGCCTC_35	epiCluster1
GSM5573499.csv_TAGTGGTCATATGGTC_38	epiCluster1
GSM5573495.csv_CATATTCGTAGGGTAC_30	epiCluster1
GSM5573497.csv_TGACTAGCATAGGATA_36	epiCluster1
GSM5573482.csv_CTTTGCGCATACCATG_23	epiCluster1
GSM5573483.csv_CGTCTACGTTGTGGCC_24	epiCluster1
GSM5573483.csv_CAGATCACACTGCCAG_24	epiCluster1
GSM5573494.csv_CAGAATCTCATTATCC_29	epiCluster1
GSM5573495.csv_AGGTCATTCACTATTC_30	epiCluster1
GSM5573503.csv_GTCTAGACAATTGCCA_35	epiCluster1
GSM5573493.csv_GTGCTTCAGGGATCTG_28	epiCluster1
GSM5573499.csv_CCTCTGAGTCAGCTAT_38	epiCluster1
GSM5573489.csv_GTCTTCGTCGCCAAAT_7	epiCluster1
GSM5573499.csv_TCATTTGAGTGGGATC_38	epiCluster1
GSM5573480.csv_GTGTGCGAGAGCTGGT_21	epiCluster1
GSM5573499.csv_TTCTACACATAGAAAC_38	epiCluster1
GSM5573489.csv_GTTACAGCAGCTGTTA_7	epiCluster1
GSM5573472.csv_CCAGCGAGTCAGAATA_14	epiCluster1
GSM5573498.csv_CACATTTGTCTTCAAG_37	epiCluster1
GSM5573499.csv_ATAGACCAGACAAGCC_38	epiCluster1
GSM5573493.csv_CTTCTCTCAGTATAAG_28	epiCluster1
GSM5573483.csv_GTCACGGAGTTCGATC_24	epiCluster1
GSM5573480.csv_ATTTCTGTCGCCTGTT_21	epiCluster1
GSM5573499.csv_ACAGCCGTCTGGCGAC_38	epiCluster1
GSM5573499.csv_TTAGGACCATGGTCAT_38	epiCluster1
GSM5573503.csv_TGCTCCATCGTAGAGG_35	epiCluster1
GSM5573499.csv_TCACGAAAGTGGGATC_38	epiCluster1
GSM5573483.csv_CCGTTCACACATCTTT_24	epiCluster1
GSM5573483.csv_AAGGAGCCAGGAATGC_24	epiCluster1
GSM5573468.csv_GGATTACGTAGCGTAG_10	epiCluster1
GSM5573498.csv_ATCCGAATCAACCATG_37	epiCluster1
GSM5573497.csv_TGGTTAGAGAGGACGG_36	epiCluster1
GSM5573482.csv_TGCCAAACAATCGAAA_23	epiCluster1
GSM5573483.csv_GTATTCTGTTGCGTTA_24	epiCluster1
GSM5573481.csv_ACTGCTCAGAGGTAGA_22	epiCluster1
GSM5573480.csv_GACTGCGGTCCAGTTA_21	epiCluster1
GSM5573483.csv_TACTCATCAAGACACG_24	epiCluster1
GSM5573472.csv_TACGGTATCACTGGGC_14	epiCluster1
GSM5573498.csv_CATCCACGTTCACCTC_37	epiCluster1
GSM5573479.csv_TACCTTAAGCTAGTTC_3	epiCluster1
GSM5573483.csv_ATCTACTTCCGAATGT_24	epiCluster1
GSM5573504.csv_GTTTCTAGTGTGCGTC.1_39	epiCluster1
GSM5573498.csv_CAGAATCAGGGTTCCC_37	epiCluster1
GSM5573498.csv_GTCACGGCATCACAAC_37	epiCluster1
GSM5573499.csv_GTTTCTACAATACGCT_38	epiCluster1
GSM5573483.csv_TCAGGATCACACGCTG_24	epiCluster1
GSM5573483.csv_TCTCTAATCGGTGTTA_24	epiCluster1
GSM5573475.csv_GGTGAAGCATAGACTC_17	epiCluster1
GSM5573499.csv_GGCGACTAGTCTCAAC_38	epiCluster1
GSM5573475.csv_ACGCAGCTCCTTTCTC_17	epiCluster1
GSM5573489.csv_GACCTGGTCGGTTCGG_7	epiCluster1
GSM5573504.csv_CTGTTTATCGAATCCA.1_39	epiCluster1
GSM5573470.csv_CATCAGAAGTTGCAGG_12	epiCluster1
GSM5573503.csv_GACATCAAGTCTAGAA_35	epiCluster1
GSM5573503.csv_AATGAAGAGAGAGTTT_35	epiCluster1
GSM5573504.csv_GCAGTTACACGAAGCA.1_39	epiCluster1
GSM5573497.csv_CACACCTGTTCGGGCT_36	epiCluster1
GSM5573489.csv_TGGCCAGAGCTGAAAT_7	epiCluster1
GSM5573498.csv_GTCCTCAAGGCAAAGA_37	epiCluster1
GSM5573494.csv_CCTTTCTAGATGGCGT_29	epiCluster1
GSM5573483.csv_TTAGTTCTCCGTAGGC_24	epiCluster1
GSM5573470.csv_CGGACGTTCCGCAGTG_12	epiCluster1
GSM5573480.csv_ACATGGTCAAGAAAGG_21	epiCluster1
GSM5573479.csv_ATTACTCTCTCGATGA_3	epiCluster1
GSM5573480.csv_TGCACCTGTAATTGGA_21	epiCluster1
GSM5573491.csv_GGAATAAGTCTGCAAT_2	epiCluster1
GSM5573480.csv_GGACATTAGGGATCTG_21	epiCluster1
GSM5573494.csv_AGTAGTCCAGCGAACA_29	epiCluster1
GSM5573483.csv_ATTGGTGGTGGCCCTA_24	epiCluster1
GSM5573478.csv_ATAACGCGTCTAGCGC_20	epiCluster1
GSM5573498.csv_CTAAGACGTGATGTCT_37	epiCluster1
GSM5573503.csv_GGAACCCTCTTGATTC_35	epiCluster1
GSM5573491.csv_ATCTGCCTCACCCGAG_2	epiCluster1
GSM5573493.csv_GAACGGATCTGATTCT_28	epiCluster1
GSM5573483.csv_TATCAGGCATTCCTGC_24	epiCluster1
GSM5573498.csv_CTAGTGAAGATTACCC_37	epiCluster1
GSM5573498.csv_GTCACAAGTTAAGATG_37	epiCluster1
GSM5573493.csv_AGAGTGGGTGGCAAAC_28	epiCluster1
GSM5573501.csv_ACTTATCCAATCTGCA_33	epiCluster1
GSM5573475.csv_AATCCAGGTACAGACG_17	epiCluster1
GSM5573504.csv_TTCTCAACACATCTTT.1_39	epiCluster1
GSM5573483.csv_GCAATCAGTAACGTTC_24	epiCluster1
GSM5573483.csv_ACGGGCTAGCATGGCA_24	epiCluster1
GSM5573472.csv_CCTCAGTGTCATACTG_14	epiCluster1
GSM5573489.csv_CAGCGACAGCTTATCG_7	epiCluster1
GSM5573499.csv_ATCTACTGTGTGACCC_38	epiCluster1
GSM5573499.csv_GTACTCCTCGTTGACA_38	epiCluster1
GSM5573482.csv_CGAGCCATCTGTGCAA_23	epiCluster1
GSM5573504.csv_GCGCAACCAAGGCTCC.1_39	epiCluster1
GSM5573483.csv_CGGAGTCGTCTGATTG_24	epiCluster1
GSM5573495.csv_GATTCAGTCGTAGGTT_30	epiCluster1
GSM5573499.csv_TCCCGATGTAATTGGA_38	epiCluster1
GSM5573489.csv_ACAGCTAGTGTTTGTG_7	epiCluster1
GSM5573470.csv_ATTCTACTCCTCAATT_12	epiCluster1
GSM5573467.csv_CAGCATAAGATCGATA_9	epiCluster1
GSM5573481.csv_AAGTCTGCAGCATGAG_22	epiCluster1
GSM5573483.csv_ATAACGCGTTAAGAAC_24	epiCluster1
[truncated: 13,231 more rows]

## Sheet: Table_S10
Supplemental Table 10. Differential gene expression between the high metabolic subcluster and the low metabolic subcluster
gene	p_val	avg_log2FC	pct.1	pct.2	p_val_adj	type
SLPI	3.10087e-204	1.55556	0.596	0.365	7.5807e-200	UP
PLA2G2A	1.85676e-287	1.45394	0.32	0.091	4.53921e-283	UP
CXCL1	0	1.37315	0.408	0.143	0	UP
CCL20	4.38711e-132	1.36041	0.305	0.15	1.07252e-127	UP
REG1A	8.59451e-88	1.30742	0.243	0.125	2.1011e-83	UP
CLDN7	0	1.288	0.781	0.363	0	UP
PI3	3.54928e-50	1.28773	0.205	0.118	8.67693e-46	UP
LGALS3	0	1.27764	0.942	0.663	0	UP
SERPINA1	6.85712e-179	1.27649	0.369	0.175	1.67636e-174	UP
NME2	0	1.26453	0.934	0.545	0	UP
GAPDH	0	1.25779	0.999	0.954	0	UP
RPS7	0	1.24979	0.997	0.906	0	UP
EPCAM	0	1.24438	0.898	0.473	0	UP
SLC25A5	0	1.23948	0.947	0.496	0	UP
TM4SF1	0	1.23831	0.666	0.278	0	UP
S100A10	0	1.2351	0.981	0.825	0	UP
CXCL2	4.23538e-194	1.22429	0.463	0.248	1.03542e-189	UP
RPLP0	0	1.20957	0.998	0.962	0	UP
CD9	0	1.20729	0.819	0.319	0	UP
TXN	0	1.19916	0.971	0.635	0	UP
AGR2	0	1.17532	0.899	0.767	0	UP
UQCRFS1	0	1.17392	0.789	0.314	0	UP
TSPAN8	0	1.1631	0.864	0.548	0	UP
EEF1A1	0	1.15992	1	0.993	0	UP
REG4	7.23635e-168	1.15408	0.481	0.269	1.76907e-163	UP
LGALS4	0	1.14859	0.817	0.627	0	UP
FTL	0	1.14233	0.991	0.958	0	UP
SPINT2	0	1.13689	0.93	0.539	0	UP
CXCL3	1.47745e-227	1.13277	0.571	0.324	3.61193e-223	UP
NDUFB9	0	1.10691	0.93	0.421	0	UP
GPX2	2.28157e-227	1.10499	0.672	0.522	5.57775e-223	UP
TFF3	8.77481e-173	1.10461	0.451	0.23	2.14518e-168	UP
C1QBP	0	1.09614	0.783	0.234	0	UP
PPIA	0	1.09479	0.998	0.89	0	UP
RPS4X	0	1.09251	0.994	0.929	0	UP
RPS6	0	1.07461	0.998	0.959	0	UP
S100A16	0	1.0734	0.822	0.394	0	UP
RPSA	0	1.07127	0.982	0.845	0	UP
KRT7	9.605e-271	1.06704	0.556	0.282	2.34814e-266	UP
IFITM3	0	1.0636	0.849	0.489	0	UP
EEF1G	0	1.05178	0.841	0.377	0	UP
RPL26	0	1.04814	0.995	0.937	0	UP
CD24	0	1.03873	0.823	0.567	0	UP
RARRES1	3.64488e-135	1.03309	0.203	0.07	8.91065e-131	UP
RPLP1	0	1.0307	1	0.99	0	UP
RPL7	0	1.02996	0.985	0.74	0	UP
ATP5MC3	0	1.02837	0.948	0.517	0	UP
RPL8	0	1.02802	1	0.977	0	UP
RPL7A	0	1.01419	0.997	0.956	0	UP
RPS3	0	1.01193	0.999	0.973	0	UP
KRT18	0	1.01042	0.994	0.891	0	UP
ANXA2	0	1.00608	0.955	0.665	0	UP
GDF15	2.35083e-216	1.00336	0.47	0.237	5.74707e-212	UP
RPL5	0	1.00159	0.984	0.83	0	UP
RPS13	0	0.977232	0.998	0.937	0	UP
RPL30	0	0.975839	0.999	0.973	0	UP
RPL6	0	0.973434	0.993	0.902	0	UP
S100A14	1.17631e-178	0.970119	0.593	0.421	2.87572e-174	UP
KRT8	0	0.961239	0.998	0.932	0	UP
RPL10	0	0.958633	1	0.99	0	UP
RPS27A	0	0.956493	0.999	0.959	0	UP
COX5A	0	0.955568	0.932	0.456	0	UP
RPS5	0	0.945036	0.994	0.918	0	UP
GPRC5A	0	0.942687	0.711	0.314	0	UP
NDUFA4	0	0.941045	0.978	0.521	0	UP
RPL17	0	0.938396	0.97	0.838	0	UP
PSMA7	0	0.937915	0.925	0.466	0	UP
ETHE1	0	0.936223	0.714	0.225	0	UP
CLDN3	0	0.934844	0.61	0.258	0	UP
RPS21	0	0.934713	0.999	0.941	0	UP
MDK	0	0.93294	0.79	0.461	0	UP
KRT17	1.7257e-103	0.931975	0.161	0.055	4.21882e-99	UP
RPS12	0	0.928699	0.999	0.986	0	UP
MGST3	0	0.927216	0.908	0.408	0	UP
RPL19	0	0.923702	1	0.968	0	UP
MDH2	0	0.922519	0.856	0.297	0	UP
RPL22L1	0	0.921248	0.751	0.37	0	UP
RPL15	0	0.9195	0.995	0.917	0	UP
KRT19	5.31739e-227	0.912422	0.974	0.861	1.29994e-222	UP
HMGA1	0	0.910462	0.779	0.334	0	UP
TIMP1	1.71463e-136	0.905766	0.54	0.328	4.19176e-132	UP
COX6A1	0	0.905077	0.982	0.64	0	UP
AGR3	0	0.893963	0.611	0.268	0	UP
RPL39	0	0.892292	0.999	0.968	0	UP
UQCRH	0	0.887872	0.971	0.513	0	UP
PHLDA2	0	0.885201	0.818	0.574	0	UP
C3	1.26372e-46	0.882013	0.107	0.047	3.08941e-42	UP
AGPAT2	0	0.880888	0.745	0.369	0	UP
RPS15A	0	0.880531	1	0.964	0	UP
FTH1	0	0.880419	0.999	0.978	0	UP
RPS8	0	0.87859	0.999	0.972	0	UP
RPL35A	0	0.878052	0.999	0.954	0	UP
CHCHD2	0	0.871692	0.993	0.751	0	UP
LY6E	3.47801e-307	0.867862	0.624	0.332	8.50268e-303	UP
RPL18	0	0.865185	0.999	0.972	0	UP
UBD	2.88594e-133	0.865101	0.227	0.087	7.05525e-129	UP
COX6C	0	0.863379	0.985	0.602	0	UP
EEF1B2	0	0.860556	0.979	0.82	0	UP
SLC25A3	0	0.859499	0.966	0.526	0	UP
RPS23	0	0.859341	0.999	0.95	0	UP
LYZ	2.71806e-30	0.857988	0.567	0.589	6.64484e-26	UP
NACA	0	0.844052	0.993	0.836	0	UP
MGST1	0	0.843454	0.677	0.192	0	UP
RPL4	0	0.839686	0.955	0.675	0	UP
ZG16B	3.70314e-101	0.838995	0.317	0.173	9.05308e-97	UP
TSPAN3	0	0.836132	0.872	0.417	0	UP
RAN	0	0.835552	0.889	0.412	0	UP
COX8A	0	0.833095	0.98	0.593	0	UP
PCBD1	0	0.83077	0.787	0.251	0	UP
NDUFAB1	0	0.828529	0.814	0.264	0	UP
RPL29	0	0.827203	1	0.969	0	UP
HSPD1	0	0.825788	0.879	0.557	0	UP
ATP5F1B	0	0.824691	0.922	0.426	0	UP
CLIC1	0	0.821425	0.971	0.687	0	UP
DEFB1	1.09493e-81	0.821371	0.19	0.086	2.67677e-77	UP
BTF3	0	0.818588	0.976	0.663	0	UP
ANXA4	0	0.817591	0.803	0.36	0	UP
RPL32	0	0.815848	0.999	0.972	0	UP
FXYD3	0	0.814111	0.837	0.562	0	UP
RPL22	0	0.813311	0.993	0.864	0	UP
EIF5A	0	0.813277	0.822	0.396	0	UP
HINT1	0	0.809934	0.959	0.55	0	UP
PABPC1	0	0.80982	0.961	0.769	0	UP
RPS24	0	0.808825	0.998	0.963	0	UP
ACTB	0	0.803468	1	0.99	0	UP
RPS17	0	0.802705	0.913	0.447	0	UP
RPL12	0	0.802468	0.999	0.973	0	UP
RACK1	0	0.795733	0.988	0.885	0	UP
RPS16	0	0.795374	0.996	0.938	0	UP
RPL14	0	0.792731	0.998	0.941	0	UP
ZFAS1	0	0.792147	0.874	0.5	0	UP
PEBP1	0	0.791741	0.86	0.35	0	UP
RAB25	0	0.78914	0.773	0.283	0	UP
IGFL2	2.28265e-127	0.788499	0.131	0.031	5.58039e-123	UP
RPS28	0	0.787813	1	0.979	0	UP
CLDN4	1.69744e-293	0.783194	0.782	0.482	4.14973e-289	UP
TPI1	0	0.782135	0.964	0.661	0	UP
RPS14	0	0.780941	0.999	0.975	0	UP
ATP5MC1	0	0.780248	0.809	0.323	0	UP
UBE2C	5.4063e-149	0.776777	0.234	0.086	1.32168e-144	UP
PPA1	0	0.775161	0.843	0.341	0	UP
ENO1	0	0.775077	0.878	0.441	0	UP
ALDOA	0	0.774723	0.91	0.542	0	UP
TSPAN13	0	0.773084	0.678	0.207	0	UP
RPL24	0	0.770283	0.999	0.906	0	UP
YBX1	0	0.76926	0.963	0.626	0	UP
RPS3A	0	0.767902	0.993	0.929	0	UP
LDHA	0	0.767741	0.833	0.394	0	UP
COX7A2	0	0.765169	0.979	0.584	0	UP
RPS2	0	0.764949	0.974	0.935	0	UP
TXNDC17	0	0.764418	0.868	0.374	0	UP
PRDX1	0	0.76215	0.954	0.609	0	UP
ATP5MF	0	0.761743	0.941	0.494	0	UP
RPL27	0	0.760374	0.986	0.805	0	UP
ATP5MC2	0	0.760221	0.979	0.652	0	UP
CYC1	0	0.759732	0.813	0.393	0	UP
RPL23A	0	0.759482	0.996	0.926	0	UP
RPS25	0	0.759246	0.998	0.931	0	UP
CXCL5	2.47893e-177	0.75786	0.224	0.068	6.06023e-173	UP
IFITM1	6.28093e-147	0.754569	0.41	0.22	1.5355e-142	UP
DSTN	0	0.754478	0.933	0.469	0	UP
LSM4	0	0.753448	0.755	0.253	0	UP
RAC1	0	0.752881	0.977	0.613	0	UP
RPL3	0	0.749087	0.991	0.928	0	UP
ATP5F1C	0	0.749082	0.827	0.308	0	UP
IGFBP2	6.35546e-220	0.74512	0.479	0.25	1.55372e-215	UP
EIF3H	0	0.743124	0.829	0.307	0	UP
PDCD5	0	0.741722	0.767	0.276	0	UP
H3F3A	0	0.74143	0.997	0.856	0	UP
KDELR1	0	0.741064	0.863	0.353	0	UP
NPM1	0	0.739227	0.934	0.67	0	UP
RPL10A	0	0.736529	0.981	0.873	0	UP
C12orf75	0	0.734824	0.752	0.317	0	UP
ATP1B1	0	0.733974	0.805	0.421	0	UP
FABP1	1.44773e-29	0.731126	0.182	0.117	3.53926e-25	UP
RPL11	0	0.73072	1	0.979	0	UP
KRTCAP3	0	0.727694	0.668	0.197	0	UP
MINOS1	0	0.72765	0.858	0.382	0	UP
NNMT	1.5151e-141	0.727535	0.203	0.069	3.70396e-137	UP
PFN1	0	0.727512	0.983	0.894	0	UP
NQO1	1.9382e-251	0.726802	0.682	0.453	4.73831e-247	UP
ERGIC3	0	0.725635	0.795	0.373	0	UP
CES2	2.49105e-200	0.72554	0.514	0.293	6.08988e-196	UP
SRI	0	0.725108	0.747	0.299	0	UP
PDZK1IP1	0	0.724686	0.531	0.225	0	UP
EIF6	0	0.724611	0.764	0.331	0	UP
AHCY	0	0.723211	0.727	0.286	0	UP
RAB5IF	0	0.720764	0.721	0.281	0	UP
MRPS24	0	0.720012	0.729	0.243	0	UP
PLP2	0	0.718746	0.691	0.281	0	UP
CCT6A	0	0.716972	0.726	0.255	0	UP
DBI	0	0.710397	0.903	0.497	0	UP
MYL12B	0	0.71031	0.975	0.623	0	UP
ADH1C	5.12115e-135	0.708698	0.365	0.193	1.25197e-130	UP
TNFRSF12A	0	0.708402	0.595	0.239	0	UP
PRDX4	0	0.706603	0.666	0.219	0	UP
PKM	0	0.70199	0.857	0.478	0	UP
RPN2	0	0.701148	0.743	0.28	0	UP
ADIRF	3.95137e-263	0.701009	0.568	0.29	9.65991e-259	UP
PTMA	0	0.700965	0.998	0.984	0	UP
GSTA1	3.4073e-112	0.697314	0.309	0.162	8.32982e-108	UP
EIF3E	0	0.694963	0.775	0.288	0	UP
SNRPB	0	0.693656	0.767	0.352	0	UP
MARCKSL1	0	0.690183	0.865	0.431	0	UP
PDIA6	0	0.688305	0.762	0.266	0	UP
RANBP1	0	0.686425	0.658	0.227	0	UP
SLC25A6	0	0.685926	0.914	0.548	0	UP
PPIB	0	0.685745	0.96	0.691	0	UP
TUBB	0	0.685214	0.658	0.316	0	UP
PRELID1	0	0.685073	0.806	0.339	0	UP
GSTP1	0	0.68348	0.982	0.874	0	UP
PRDX2	0	0.683065	0.848	0.392	0	UP
PERP	0	0.682949	0.859	0.496	0	UP
SDC4	1.27662e-299	0.680801	0.697	0.377	3.12095e-295	UP
PHB	0	0.680731	0.747	0.277	0	UP
BSG	0	0.679673	0.907	0.471	0	UP
UQCR10	0	0.678273	0.943	0.53	0	UP
TKT	0	0.677112	0.755	0.301	0	UP
SERPINB1	1.12029e-276	0.676659	0.739	0.454	2.73878e-272	UP
ARPC1B	0	0.67651	0.742	0.326	0	UP
MIF	0	0.676374	0.959	0.816	0	UP
HSPE1	0	0.67607	0.948	0.771	0	UP
PSMB5	0	0.675674	0.734	0.208	0	UP
DDOST	0	0.674638	0.719	0.22	0	UP
EIF3K	0	0.674262	0.915	0.464	0	UP
FKBP1A	0	0.670952	0.779	0.317	0	UP
PDLIM1	0	0.670744	0.734	0.285	0	UP
PDIA3	0	0.669759	0.861	0.433	0	UP
ZNF706	0	0.66975	0.778	0.343	0	UP
CHCHD10	0	0.668537	0.844	0.493	0	UP
RPS19	0	0.665299	0.997	0.98	0	UP
PRDX3	0	0.664222	0.66	0.195	0	UP
CLTA	0	0.662467	0.867	0.388	0	UP
SLIRP	0	0.662372	0.783	0.328	0	UP
EDN1	2.52532e-188	0.660973	0.277	0.098	6.17365e-184	UP
NME1	0	0.660305	0.603	0.164	0	UP
RPL9	0	0.659892	0.991	0.868	0	UP
AKR7A3	4.21678e-305	0.659818	0.528	0.245	1.03088e-300	UP
NAXE	0	0.659464	0.678	0.213	0	UP
LDHB	0	0.65837	0.498	0.195	0	UP
PRDX6	0	0.657173	0.76	0.28	0	UP
FABP5	3.76585e-269	0.65665	0.649	0.359	9.20637e-265	UP
ATP5F1A	0	0.656278	0.773	0.279	0	UP
SEM1	0	0.656097	0.934	0.503	0	UP
ERH	0	0.655734	0.768	0.287	0	UP
TOMM5	0	0.655734	0.719	0.265	0	UP
STOML2	0	0.652412	0.668	0.207	0	UP
PARK7	0	0.65199	0.833	0.31	0	UP
GSTM3	0	0.651023	0.516	0.201	0	UP
KDELR2	0	0.649496	0.829	0.364	0	UP
CTNNB1	3.04777e-139	0.647981	0.435	0.229	7.45089e-135	UP
CLU	9.78499e-162	0.647659	0.472	0.266	2.39214e-157	UP
FHL2	5.31297e-298	0.646678	0.634	0.334	1.29886e-293	UP
PRSS3	8.3803e-251	0.645363	0.561	0.296	2.04873e-246	UP
BANF1	0	0.643258	0.726	0.265	0	UP
UQCRB	0	0.642974	0.96	0.531	0	UP
POMP	0	0.641917	0.832	0.347	0	UP
VDAC1	0	0.641845	0.816	0.349	0	UP
FAM162A	0	0.64065	0.694	0.232	0	UP
SFN	8.36149e-188	0.639125	0.717	0.493	2.04413e-183	UP
CFB	1.99596e-112	0.639065	0.251	0.113	4.87952e-108	UP
PLPP2	0	0.638434	0.574	0.214	0	UP
RPL37A	0	0.636802	0.996	0.93	0	UP
MRPL51	0	0.636648	0.741	0.251	0	UP
CKS2	0	0.635363	0.504	0.199	0	UP
SERPINB5	0	0.635357	0.403	0.107	0	UP
EEF2	0	0.635282	0.975	0.785	0	UP
PDCD6	0	0.633069	0.701	0.269	0	UP
CSTB	1.37851e-248	0.632457	0.847	0.536	3.37004e-244	UP
RPS18	0	0.630672	0.999	0.983	0	UP
PHB2	0	0.63052	0.702	0.219	0	UP
HNRNPA1	0	0.628332	0.945	0.689	0	UP
CDC42EP1	0	0.628128	0.597	0.259	0	UP
C8orf59	0	0.627652	0.749	0.278	0	UP
MYC	6.63244e-295	0.626775	0.396	0.138	1.62143e-290	UP
CALB2	1.30414e-73	0.62667	0.1	0.031	3.18824e-69	UP
SLC39A4	0	0.625463	0.609	0.211	0	UP
ATP5PB	0	0.625185	0.732	0.245	0	UP
NDUFV2	0	0.624289	0.822	0.334	0	UP
MMP1	3.35724e-91	0.623163	0.162	0.061	8.20744e-87	UP
CRIP1	1.85566e-100	0.623074	0.627	0.509	4.53652e-96	UP
EIF3F	0	0.621096	0.745	0.289	0	UP
SNRPF	0	0.619824	0.729	0.265	0	UP
CFL1	0	0.619589	0.993	0.894	0	UP
NDUFB4	0	0.618365	0.904	0.421	0	UP
GPI	0	0.616894	0.709	0.275	0	UP
OCIAD2	0	0.616222	0.759	0.359	0	UP
COX7C	0	0.614211	0.978	0.682	0	UP
MAL2	0	0.613559	0.694	0.312	0	UP
YWHAB	0	0.61325	0.911	0.528	0	UP
S100A11	0	0.612636	0.988	0.881	0	UP
SNRPE	0	0.612435	0.67	0.212	0	UP
DNAJC15	0	0.612004	0.685	0.278	0	UP
JTB	0	0.611368	0.821	0.371	0	UP
SELENOW	0	0.610894	0.869	0.54	0	UP
TSPO	0	0.609601	0.899	0.546	0	UP
IGFBP4	2.3454e-79	0.608352	0.243	0.127	5.7338e-75	UP
IMPDH2	0	0.607102	0.604	0.217	0	UP
TPT1	0	0.606317	0.999	0.994	0	UP
TMED10	0	0.606212	0.74	0.29	0	UP
MT-ND4L	1.47508e-197	0.60566	0.968	0.975	3.60613e-193	UP
SNRPD1	0	0.605579	0.677	0.25	0	UP
TUFM	0	0.603162	0.797	0.331	0	UP
ATP5MPL	0	0.603147	0.9	0.456	0	UP
MYDGF	0	0.60249	0.763	0.343	0	UP
RPLP2	0	0.602159	0.999	0.976	0	UP
TALDO1	0	0.601922	0.763	0.315	0	UP
DBNDD2	0	0.601737	0.522	0.116	0	UP
SUCLG1	0	0.599839	0.599	0.173	0	UP
GTF2A2	0	0.599342	0.593	0.202	0	UP
FCGRT	0	0.598881	0.662	0.318	0	UP
ATP5MG	0	0.598866	0.981	0.67	0	UP
MLF2	0	0.598387	0.741	0.278	0	UP
MTCH2	0	0.598246	0.58	0.151	0	UP
NDUFC1	0	0.598121	0.804	0.361	0	UP
GGCT	0	0.598115	0.549	0.138	0	UP
SMIM26	0	0.597591	0.732	0.302	0	UP
SYPL1	0	0.597247	0.606	0.167	0	UP
MT-CO2	1.65379e-275	0.595987	0.987	0.993	4.04302e-271	UP
PPP1R1B	0	0.594985	0.375	0.089	0	UP
CD74	5.85973e-10	0.594344	0.516	0.686	1.43253e-05	UP
TMEM45B	0	0.594122	0.462	0.136	0	UP
SUMO2	0	0.59296	0.898	0.417	0	UP
H2AFZ	6.20671e-257	0.591853	0.679	0.376	1.51736e-252	UP
SNRPG	0	0.590469	0.836	0.391	0	UP
CST3	5.38996e-271	0.590096	0.993	0.851	1.31768e-266	UP
HSP90B1	0	0.58953	0.879	0.596	0	UP
NPC2	0	0.589524	0.629	0.263	0	UP
LAD1	0	0.58698	0.579	0.212	0	UP
MPC2	0	0.586621	0.626	0.229	0	UP
NCOA7	5.63891e-277	0.585945	0.476	0.202	1.37854e-272	UP
NDUFA6	0	0.585764	0.792	0.342	0	UP
ACP1	0	0.585651	0.68	0.203	0	UP
TMEM14C	0	0.58551	0.685	0.232	0	UP
PSME2	0	0.585466	0.793	0.433	0	UP
CXCL16	0	0.585338	0.589	0.199	0	UP
NHP2	0	0.584233	0.681	0.237	0	UP
EIF4EBP1	0	0.583989	0.544	0.166	0	UP
MISP	0	0.582907	0.671	0.317	0	UP
HMGN2	1.50726e-279	0.582704	0.7	0.378	3.68479e-275	UP
HMGN3	0	0.582337	0.637	0.251	0	UP
YIF1A	0	0.582127	0.67	0.219	0	UP
MRPS12	0	0.581508	0.637	0.217	0	UP
SNRPC	0	0.580238	0.633	0.193	0	UP
CTSE	4.02642e-50	0.579391	0.514	0.444	9.84339e-46	UP
COX7B	0	0.578568	0.947	0.551	0	UP
TMEM147	0	0.578123	0.622	0.185	0	UP
ECHS1	0	0.577485	0.636	0.21	0	UP
GNG5	0	0.577095	0.93	0.509	0	UP
NUTF2	0	0.576846	0.671	0.222	0	UP
SERP1	0	0.576695	0.92	0.494	0	UP
LSM5	0	0.575185	0.636	0.223	0	UP
TIMM13	0	0.574689	0.785	0.336	0	UP
MRPL14	0	0.574656	0.712	0.259	0	UP
AP1S1	0	0.574551	0.555	0.161	0	UP
TUBA1C	0	0.574441	0.794	0.44	0	UP
SLC25A39	0	0.574243	0.697	0.273	0	UP
MRPS35	0	0.573128	0.575	0.164	0	UP
BCAP31	0	0.57301	0.734	0.279	0	UP
ASS1	0	0.572664	0.522	0.207	0	UP
SET	0	0.572369	0.671	0.236	0	UP
SMS	0	0.571749	0.597	0.184	0	UP
NDUFB2	0	0.570447	0.925	0.492	0	UP
RPL34	0	0.570425	0.998	0.961	0	UP
FBL	0	0.570053	0.645	0.243	0	UP
COX4I1	0	0.569702	0.998	0.864	0	UP
TOMM20	0	0.569528	0.735	0.266	0	UP
CD55	6.40384e-101	0.567991	0.62	0.457	1.56555e-96	UP
PSMA6	0	0.567621	0.625	0.202	0	UP
FAU	0	0.566826	1	0.963	0	UP
COX7A2L	0	0.565939	0.706	0.224	0	UP
ATP5MD	0	0.565407	0.911	0.506	0	UP
SSBP1	0	0.564853	0.722	0.27	0	UP
BST2	5.71035e-188	0.564306	0.421	0.211	1.39601e-183	UP
SPCS1	0	0.56425	0.791	0.31	0	UP
AKR1C3	1.8432e-169	0.564246	0.496	0.273	4.50606e-165	UP
PRELID3B	0	0.564087	0.582	0.192	0	UP
TMEM141	0	0.563983	0.661	0.261	0	UP
MTDH	0	0.562185	0.796	0.367	0	UP
JPT1	6.02547e-247	0.561039	0.816	0.536	1.47305e-242	UP
CYB5A	0	0.56077	0.737	0.319	0	UP
TMED3	0	0.560102	0.657	0.231	0	UP
RPL37	0	0.55938	0.999	0.967	0	UP
NDUFA12	0	0.55806	0.712	0.245	0	UP
PGK1	0	0.55677	0.716	0.308	0	UP
RPL31	0	0.55598	0.984	0.798	0	UP
PGRMC1	0	0.554785	0.596	0.178	0	UP
MRPL20	0	0.553769	0.71	0.247	0	UP
SERPING1	4.59084e-48	0.553367	0.104	0.045	1.12232e-43	UP
DAD1	0	0.553102	0.79	0.337	0	UP
CCT3	0	0.552846	0.67	0.248	0	UP
TMED2	0	0.551782	0.727	0.272	0	UP
HSP90AB1	0	0.546618	0.981	0.893	0	UP
RPL18A	0	0.545653	0.999	0.98	0	UP
TOMM22	0	0.541899	0.59	0.163	0	UP
SNRPD2	0	0.541772	0.921	0.539	0	UP
NDUFB5	0	0.540914	0.605	0.171	0	UP
SYNGR2	0	0.540201	0.685	0.315	0	UP
MRPL13	0	0.539495	0.54	0.143	0	UP
ARPC3	0	0.539027	0.901	0.448	0	UP
STMN1	1.55077e-234	0.538931	0.428	0.182	3.79118e-230	UP
PSMB1	0	0.538592	0.773	0.32	0	UP
PROCR	2.32981e-146	0.537416	0.166	0.044	5.69568e-142	UP
EIF2S2	0	0.53624	0.781	0.35	0	UP
PRR13	0	0.53537	0.836	0.464	0	UP
RER1	0	0.535288	0.686	0.268	0	UP
TMEM230	0	0.534626	0.571	0.207	0	UP
CISD3	0	0.534123	0.701	0.327	0	UP
COX5B	0	0.532289	0.994	0.743	0	UP
PLBD1	0	0.531958	0.466	0.123	0	UP
ACTG1	0	0.531083	0.995	0.958	0	UP
ATP5PD	0	0.530757	0.809	0.361	0	UP
CCT2	0	0.529882	0.604	0.199	0	UP
WFDC2	5.98317e-82	0.528844	0.302	0.173	1.46271e-77	UP
LAPTM4B	0	0.527902	0.453	0.088	0	UP
CYCS	0	0.527879	0.799	0.414	0	UP
HSBP1	0	0.527756	0.824	0.355	0	UP
RNF7	0	0.527589	0.691	0.252	0	UP
SERPINB6	0	0.526834	0.728	0.368	0	UP
OLA1	0	0.526585	0.56	0.147	0	UP
PSMB3	0	0.526376	0.713	0.296	0	UP
CKS1B	0	0.526238	0.387	0.114	0	UP
RPS26	0	0.525114	0.997	0.914	0	UP
VDAC2	0	0.524672	0.769	0.357	0	UP
LSR	0	0.523413	0.768	0.435	0	UP
LSM7	0	0.523193	0.827	0.409	0	UP
MRPS26	0	0.523027	0.564	0.203	0	UP
COX6B1	0	0.52271	0.989	0.697	0	UP
PTGES3	0	0.522685	0.785	0.356	0	UP
ARF5	0	0.522248	0.765	0.32	0	UP
SSU72	0	0.521075	0.681	0.268	0	UP
PSMB6	0	0.520619	0.719	0.299	0	UP
MRPL3	0	0.519439	0.515	0.125	0	UP
OST4	0	0.518907	0.928	0.513	0	UP
COMT	0	0.518156	0.625	0.243	0	UP
DNPH1	0	0.51568	0.746	0.322	0	UP
MKKS	0	0.514581	0.488	0.151	0	UP
ODC1	8.5078e-285	0.513998	0.617	0.303	2.0799e-280	UP
SRP9	0	0.513995	0.683	0.268	0	UP
ELOC	0	0.513856	0.719	0.299	0	UP
MRPL4	0	0.5137	0.579	0.185	0	UP
RPL21	0	0.513441	0.974	0.858	0	UP
ASPH	0	0.513365	0.538	0.225	0	UP
COA3	0	0.513073	0.592	0.196	0	UP
SF3B6	0	0.512615	0.752	0.294	0	UP
TRMT112	0	0.51214	0.736	0.319	0	UP
POP4	7.76419e-174	0.511208	0.271	0.096	1.89811e-169	UP
C20orf27	0	0.510873	0.418	0.097	0	UP
PGAM1	0	0.510811	0.6	0.22	0	UP
MRPL16	0	0.510627	0.457	0.121	0	UP
SEC61G	0	0.510037	0.887	0.52	0	UP
NDUFB3	0	0.509853	0.776	0.351	0	UP
RPS10	0	0.509521	0.806	0.419	0	UP
CNBP	0	0.509175	0.74	0.317	0	UP
SEC61B	0	0.508128	0.869	0.449	0	UP
MLEC	0	0.507505	0.622	0.223	0	UP
TOMM7	0	0.507206	0.916	0.523	0	UP
HMGB1	8.8302e-230	0.506347	0.927	0.706	2.15872e-225	UP
ECH1	0	0.50549	0.653	0.266	0	UP
TMEM14B	0	0.505028	0.611	0.189	0	UP
PSMB2	0	0.50472	0.612	0.201	0	UP
RPL13	0	0.502388	0.999	0.988	0	UP
RPS9	0	0.502311	0.995	0.949	0	UP
LSM2	0	0.502196	0.517	0.15	0	UP
BOLA3	0	0.501774	0.583	0.199	0	UP
UQCRC1	0	0.501745	0.798	0.384	0	UP
CNIH1	0	0.501235	0.56	0.162	0	UP
RPL23	0	0.500819	0.9	0.509	0	UP
MRPL11	0	0.49964	0.522	0.141	0	UP
TSTA3	1.05317e-257	0.499569	0.701	0.405	2.57468e-253	UP
SPR	0	0.499046	0.492	0.119	0	UP
SDHD	0	0.497969	0.556	0.176	0	UP
NDUFB6	0	0.497607	0.645	0.236	0	UP
YWHAE	0	0.497296	0.827	0.387	0	UP
PSMD8	0	0.497115	0.715	0.319	0	UP
UQCRQ	1.84239e-305	0.496371	0.917	0.597	4.5041e-301	UP
FERMT1	0	0.496325	0.479	0.157	0	UP
NOP10	0	0.495961	0.78	0.342	0	UP
ATP5PF	0	0.495783	0.858	0.436	0	UP
PSME1	0	0.495752	0.799	0.4	0	UP
CCND1	0	0.495173	0.609	0.276	0	UP
MSLN	1.30585e-205	0.494914	0.33	0.125	3.19241e-201	UP
IGF2.1	2.85559e-55	0.494104	0.102	0.039	6.98106e-51	UP
HTATIP2	0	0.494021	0.533	0.177	0	UP
LAMTOR1	0	0.493171	0.65	0.233	0	UP
CAMK2N1	0	0.492674	0.473	0.181	0	UP
PSMA5	0	0.492532	0.611	0.206	0	UP
TMEM179B	0	0.490873	0.583	0.212	0	UP
P4HB	6.98491e-251	0.490831	0.874	0.571	1.7076e-246	UP
S100A6	7.22546e-113	0.490825	0.97	0.981	1.76641e-108	UP
RPL28	0	0.490521	1	0.992	0	UP
CLNS1A	0	0.48985	0.488	0.126	0	UP
YWHAZ	5.87156e-307	0.489471	0.921	0.627	1.43542e-302	UP
EBPL	0	0.488696	0.454	0.103	0	UP
CDK4	0	0.48868	0.443	0.117	0	UP
PON2	0	0.488246	0.447	0.127	0	UP
ATP6V0B	0	0.488242	0.729	0.334	0	UP
SDHC	0	0.487647	0.557	0.164	0	UP
NDUFS3	0	0.487469	0.612	0.207	0	UP
KLK1	7.82195e-104	0.487243	0.181	0.068	1.91223e-99	UP
CTSA	1.82895e-305	0.487165	0.502	0.203	4.47122e-301	UP
FAM96B	0	0.486738	0.717	0.324	0	UP
COA4	0	0.486531	0.575	0.192	0	UP
MRPL37	0	0.486328	0.498	0.124	0	UP
TOMM40	0	0.486277	0.501	0.163	0	UP
TPM1	1.57656e-193	0.486246	0.747	0.459	3.85421e-189	UP
DDT	0	0.486021	0.64	0.255	0	UP
AKR7A2	0	0.485364	0.515	0.167	0	UP
RAB2A	0	0.485158	0.747	0.328	0	UP
TST	9.26129e-300	0.484549	0.604	0.284	2.26411e-295	UP
HMGN1	0	0.484232	0.771	0.364	0	UP
MRPS34	0	0.483756	0.668	0.271	0	UP
CHMP4B	0	0.482095	0.7	0.344	0	UP
SNU13	0	0.481749	0.75	0.332	0	UP
SSB	0	0.481467	0.52	0.177	0	UP
FKBP4	0	0.480596	0.523	0.21	0	UP
ATRAID	0	0.480404	0.57	0.178	0	UP
C1orf43	0	0.478748	0.623	0.24	0	UP
RTRAF	0	0.478312	0.695	0.264	0	UP
TBCA	0	0.477497	0.755	0.332	0	UP
TMSB10	8.08872e-169	0.476412	1	0.992	1.97745e-164	UP
CBX3	0	0.476237	0.642	0.26	0	UP
APEX1	0	0.475409	0.518	0.162	0	UP
PIGT	0	0.475059	0.531	0.205	0	UP
EIF3M	0	0.474948	0.595	0.204	0	UP
APRT	0	0.474884	0.826	0.441	0	UP
METTL5	0	0.474147	0.506	0.129	0	UP
TMEM14A	0	0.473858	0.481	0.143	0	UP
C11orf98	0	0.473829	0.532	0.18	0	UP
AP1M2	0	0.473082	0.553	0.18	0	UP
SDHB	0	0.473038	0.515	0.154	0	UP
H1F0	7.52586e-167	0.47285	0.45	0.237	1.83985e-162	UP
BRK1	0	0.4727	0.745	0.293	0	UP
DCTPP1	0	0.472308	0.482	0.127	0	UP
ST13	0	0.471434	0.714	0.305	0	UP
CALM2	1.09114e-278	0.470885	0.924	0.631	2.66752e-274	UP
HSD17B2	8.78692e-193	0.470259	0.286	0.102	2.14814e-188	UP
PPIC	0	0.470091	0.491	0.156	0	UP
ALDH2	0	0.470081	0.671	0.327	0	UP
RPA3	0	0.469603	0.47	0.148	0	UP
POLR2K	0	0.46945	0.557	0.192	0	UP
SSR3	0	0.469027	0.642	0.245	0	UP
ANP32B	0	0.468733	0.658	0.275	0	UP
LCN2	0.000612097	0.468669	0.436	0.409	1	UP
TMBIM1	1.18709e-281	0.468258	0.627	0.307	2.90208e-277	UP
NAA20	0	0.467587	0.469	0.142	0	UP
MRPL41	0	0.466803	0.718	0.368	0	UP
TMEM256	0	0.466662	0.535	0.179	0	UP
NCL	8.74222e-293	0.466542	0.798	0.452	2.13721e-288	UP
ANXA3	7.91538e-250	0.464733	0.514	0.24	1.93507e-245	UP
APP	0	0.464671	0.596	0.26	0	UP
MALL	1.17469e-131	0.463095	0.292	0.134	2.87177e-127	UP
CRB3	0	0.462855	0.492	0.176	0	UP
SOD1	0	0.461251	0.871	0.474	0	UP
LRRC59	0	0.4612	0.639	0.248	0	UP
LAPTM4A	0	0.459722	0.61	0.239	0	UP
HLA-DRB1	9.02403e-44	0.459443	0.335	0.241	2.20611e-39	UP
S100A4	9.34999e-76	0.459205	0.327	0.188	2.28579e-71	UP
ADRM1	0	0.459123	0.618	0.292	0	UP
OSTC	0	0.458108	0.565	0.221	0	UP
SNRPB2	0	0.45756	0.537	0.199	0	UP
DMKN	2.82233e-298	0.457276	0.357	0.111	6.89976e-294	UP
EIF3I	0	0.456686	0.619	0.223	0	UP
RPL36A	1.0164e-291	0.456457	0.818	0.453	2.48479e-287	UP
MRPL52	0	0.456446	0.828	0.418	0	UP
CCT7	0	0.456229	0.53	0.178	0	UP
FAM96A	0	0.456108	0.512	0.14	0	UP
POLR1D	0	0.454936	0.684	0.29	0	UP
DSG2	0	0.454899	0.59	0.237	0	UP
SRP14	0	0.453217	0.964	0.623	0	UP
SERBP1	0	0.452969	0.733	0.331	0	UP
GTF3A	0	0.452845	0.502	0.161	0	UP
ANAPC11	0	0.452169	0.748	0.351	0	UP
MPST	0	0.451927	0.621	0.265	0	UP
SMAGP	0	0.451908	0.499	0.147	0	UP
SEC11A	0	0.451853	0.619	0.214	0	UP
NDUFS5	0	0.451472	0.913	0.537	0	UP
TPM2	4.7926e-180	0.450303	0.32	0.127	1.17165e-175	UP
SIVA1	0	0.450277	0.603	0.261	0	UP
TMEM106C	0	0.449279	0.417	0.118	0	UP
MT-CO3	4.28785e-182	0.449113	0.983	0.99	1.04825e-177	UP
NDUFB11	0	0.449079	0.873	0.462	0	UP
APH1A	0	0.448373	0.596	0.196	0	UP
H2AFV	0	0.448263	0.632	0.286	0	UP
ATP5F1E	0	0.447274	0.998	0.913	0	UP
HNRNPF	0	0.447181	0.672	0.285	0	UP
SUMO1	0	0.446768	0.597	0.213	0	UP
SERINC2	4.02212e-282	0.446621	0.62	0.31	9.83288e-278	UP
CMPK1	0	0.446328	0.64	0.282	0	UP
CSNK2B	0	0.445436	0.651	0.269	0	UP
EIF3L	0	0.443756	0.578	0.198	0	UP
CD320	0	0.442688	0.423	0.136	0	UP
MRPL57	0	0.442633	0.722	0.315	0	UP
SELENOH	1.06898e-272	0.442624	0.807	0.459	2.61332e-268	UP
MRPS16	0	0.441711	0.522	0.161	0	UP
RPS27L	9.6004e-292	0.441552	0.832	0.463	2.34701e-287	UP
CENPV	0	0.441541	0.492	0.163	0	UP
HIGD2A	0	0.441383	0.745	0.317	0	UP
MCRIP2	0	0.440721	0.496	0.166	0	UP
EI24	0	0.438249	0.499	0.14	0	UP
ZNHIT1	0	0.437681	0.76	0.389	0	UP
FDFT1	4.61883e-290	0.437003	0.497	0.204	1.12917e-285	UP
MEST	1.97081e-225	0.436604	0.234	0.057	4.81803e-221	UP
NENF	0	0.436363	0.504	0.176	0	UP
UBE2V1	0	0.435422	0.474	0.172	0	UP
TMEM98	0	0.434488	0.39	0.11	0	UP
TACSTD2	2.97161e-59	0.434122	0.43	0.317	7.26469e-55	UP
EMC6	0	0.433996	0.505	0.146	0	UP
MRPS15	0	0.433919	0.539	0.171	0	UP
TMEM258	0	0.433653	0.897	0.486	0	UP
ADI1	0	0.432798	0.546	0.198	0	UP
PARD6B	2.77692e-259	0.432152	0.424	0.167	6.78874e-255	UP
DDRGK1	0	0.432064	0.582	0.232	0	UP
MT-CYB	2.47664e-182	0.431462	0.98	0.987	6.05464e-178	UP
RALA	0	0.431326	0.505	0.19	0	UP
MZT2A	0	0.430931	0.613	0.261	0	UP
GHITM	0	0.43066	0.576	0.208	0	UP
SMIM37	0	0.430243	0.574	0.213	0	UP
KRTCAP2	0	0.429502	0.846	0.443	0	UP
MRPL17	0	0.429386	0.478	0.136	0	UP
PRR15L	0	0.429184	0.436	0.151	0	UP
POLR2I	0	0.429148	0.626	0.255	0	UP
RHEB	0	0.428931	0.566	0.211	0	UP
GNB2	0	0.428045	0.804	0.422	0	UP
CALML4	0	0.427952	0.436	0.146	0	UP
CCT5	0	0.427434	0.56	0.209	0	UP
ZNF593	0	0.42688	0.598	0.242	0	UP
NDUFC2	0	0.426685	0.487	0.164	0	UP
COA6	0	0.426461	0.496	0.154	0	UP
BRI3	0	0.426349	0.549	0.23	0	UP
DYNLRB1	5.73345e-300	0.425911	0.736	0.378	1.40166e-295	UP
NEDD8	0	0.425599	0.726	0.31	0	UP
SCP2	0	0.425206	0.685	0.31	0	UP
ETFA	0	0.424952	0.564	0.199	0	UP
HDGF	0	0.424937	0.516	0.186	0	UP
POLR2H	0	0.424889	0.548	0.196	0	UP
TIMM8B	0	0.424885	0.633	0.281	0	UP
GPX4	6.87485e-273	0.424333	0.815	0.472	1.6807e-268	UP
PFDN2	0	0.423966	0.575	0.234	0	UP
NECTIN2	0	0.423871	0.648	0.296	0	UP
CALR	2.32662e-235	0.423405	0.898	0.611	5.6879e-231	UP
MMADHC	0	0.423378	0.535	0.176	0	UP
PPP2R1A	0	0.423347	0.641	0.266	0	UP
PSMA1	0	0.422564	0.551	0.197	0	UP
GPC3	2.10282e-134	0.422564	0.148	0.038	5.14075e-130	UP
CLDN1	3.35748e-236	0.422556	0.271	0.076	8.20804e-232	UP
ACAA2	0	0.422381	0.44	0.143	0	UP
GABARAP	0	0.420872	0.823	0.416	0	UP
RPN1	0	0.420033	0.67	0.284	0	UP
MRPL15	0	0.419721	0.399	0.083	0	UP
HNRNPA3	2.14392e-304	0.419006	0.743	0.385	5.24124e-300	UP
CALM1	5.85062e-277	0.418289	0.939	0.736	1.4303e-272	UP
PTMS	4.669e-276	0.418232	0.543	0.238	1.14143e-271	UP
ISOC2	0	0.418182	0.572	0.241	0	UP
PSMA3	0	0.418165	0.535	0.194	0	UP
DEK	1.26687e-279	0.418148	0.595	0.281	3.09711e-275	UP
ALDH1A1	1.69133e-108	0.417528	0.386	0.224	4.13478e-104	UP
PFDN4	0	0.417366	0.426	0.137	0	UP
SSR2	0	0.417163	0.755	0.361	0	UP
CACYBP	0	0.417126	0.556	0.231	0	UP
CUTA	0	0.416552	0.645	0.275	0	UP
LAMTOR2	0	0.416473	0.618	0.23	0	UP
TMBIM6	5.01801e-290	0.416003	0.89	0.517	1.22675e-285	UP
LSM3	0	0.415981	0.563	0.204	0	UP
PA2G4	0	0.415916	0.598	0.259	0	UP
RAB13	0	0.415804	0.594	0.249	0	UP
EBNA1BP2	0	0.415721	0.455	0.131	0	UP
PTRHD1	0	0.414495	0.502	0.164	0	UP
COMMD6	0	0.414494	0.785	0.384	0	UP
COX16	0	0.414292	0.568	0.204	0	UP
PAFAH1B3	4.2756e-306	0.412274	0.441	0.16	1.04526e-301	UP
HSPA8	8.20497e-210	0.412095	0.948	0.868	2.00587e-205	UP
NBL1	8.11504e-260	0.412085	0.502	0.22	1.98388e-255	UP
CTSB	4.52459e-281	0.41183	0.586	0.266	1.10613e-276	UP
UFC1	0	0.411409	0.673	0.289	0	UP
GRINA	0	0.410479	0.465	0.151	0	UP
HLA-DRA	5.17539e-46	0.410421	0.315	0.22	1.26523e-41	UP
FIS1	2.15789e-288	0.41029	0.745	0.392	5.27541e-284	UP
CNIH4	0	0.409944	0.468	0.151	0	UP
FDX1	0	0.409499	0.449	0.149	0	UP
NDUFA8	0	0.409381	0.463	0.138	0	UP
RAMP1	1.08517e-207	0.409171	0.325	0.12	2.65292e-203	UP
DECR1	0	0.409094	0.475	0.155	0	UP
CXADR	0	0.408956	0.484	0.182	0	UP
POLR2E	0	0.408392	0.592	0.235	0	UP
RPS4Y1	1.21849e-41	0.407975	0.249	0.169	2.97884e-37	UP
PLEK2	0	0.407145	0.395	0.127	0	UP
SNX3	0	0.406872	0.655	0.27	0	UP
NAA10	0	0.406502	0.588	0.253	0	UP
COX20	0	0.406338	0.486	0.174	0	UP
C19orf33	3.52476e-116	0.405979	0.859	0.67	8.61698e-112	UP
MGST2	9.17595e-306	0.405848	0.486	0.191	2.24324e-301	UP
RPS20	3.08068e-209	0.405802	0.845	0.502	7.53134e-205	UP
CD99	1.10428e-248	0.404308	0.555	0.262	2.69964e-244	UP
PSMD7	0	0.404296	0.538	0.222	0	UP
SNRPD3	1.14828e-307	0.403595	0.638	0.297	2.8072e-303	UP
GCSH	0	0.403565	0.365	0.073	0	UP
CD47	0	0.403202	0.466	0.17	0	UP
LAMTOR5	0	0.403078	0.666	0.273	0	UP
MIEN1	0	0.402912	0.592	0.252	0	UP
IDH1	0	0.402699	0.482	0.181	0	UP
IFI6	8.05283e-84	0.402236	0.439	0.286	1.96868e-79	UP
RBCK1	6.99604e-298	0.402136	0.56	0.244	1.71032e-293	UP
LAGE3	0	0.401182	0.465	0.161	0	UP
LYPLA1	0	0.400785	0.477	0.148	0	UP
MRPL34	0	0.400528	0.49	0.161	0	UP
SDCBP2	2.20197e-59	0.400387	0.537	0.404	5.38316e-55	UP
PDAP1	0	0.400345	0.58	0.224	0	UP
MDH1	0	0.400334	0.526	0.189	0	UP
AK2	0	0.399864	0.542	0.195	0	UP
GID8	0	0.39984	0.451	0.142	0	UP
RSL1D1	0	0.399304	0.538	0.193	0	UP
DGUOK	0	0.398502	0.534	0.188	0	UP
C19orf48	2.68453e-227	0.398344	0.371	0.143	6.56286e-223	UP
NDUFS2	0	0.397882	0.552	0.214	0	UP
RCN1	0	0.397716	0.394	0.115	0	UP
MRPL33	0	0.397114	0.626	0.248	0	UP
SBDS	0	0.397012	0.63	0.286	0	UP
RPL35	5.2375e-269	0.395883	0.995	0.939	1.28041e-264	UP
ENY2	0	0.394803	0.715	0.328	0	UP
TPD52	3.17753e-273	0.394546	0.548	0.248	7.7681e-269	UP
NDUFA10	0	0.394406	0.516	0.178	0	UP
UQCRC2	0	0.393843	0.579	0.234	0	UP
TIMM10	0	0.39354	0.457	0.152	0	UP
MT1E	5.7777e-66	0.392984	0.617	0.473	1.41247e-61	UP
SH3YL1	0	0.392134	0.47	0.163	0	UP
UBA52	3.14071e-306	0.391485	0.996	0.906	7.67809e-302	UP
NDUFS8	0	0.391437	0.779	0.381	0	UP
CREB3L1	2.48946e-199	0.391154	0.449	0.214	6.08597e-195	UP
PPP1CA	0	0.391076	0.701	0.336	0	UP
ITPA	0	0.390765	0.446	0.158	0	UP
HACD3	0	0.390727	0.473	0.166	0	UP
GOLM1	2.69649e-121	0.390368	0.576	0.376	6.5921e-117	UP
IFNGR2	1.02838e-252	0.390134	0.465	0.194	2.51409e-248	UP
GLO1	2.25893e-287	0.389542	0.423	0.149	5.5224e-283	UP
NIFK	0	0.388982	0.424	0.122	0	UP
PAM16	0	0.38872	0.431	0.127	0	UP
GTF3C6	0	0.388378	0.499	0.172	0	UP
MRPS33	0	0.388146	0.457	0.138	0	UP
ILF2	1.36105e-303	0.388078	0.514	0.205	3.32736e-299	UP
CHMP2B	1.78692e-304	0.387938	0.459	0.171	4.36848e-300	UP
AP2S1	0	0.38776	0.725	0.344	0	UP
GGH	0	0.387521	0.275	0.056	0	UP
RNF114	2.80851e-254	0.387271	0.448	0.185	6.86595e-250	UP
TAGLN2	1.91485e-173	0.386934	0.942	0.767	4.68123e-169	UP
HMGCS2	8.88369e-238	0.385922	0.283	0.082	2.1718e-233	UP
ETFB	6.44236e-277	0.385777	0.736	0.39	1.57496e-272	UP
COPS9	0	0.385664	0.635	0.261	0	UP
DNAJC19	0	0.385131	0.471	0.145	0	UP
STRAP	0	0.384472	0.489	0.164	0	UP
GMDS	5.58393e-166	0.384027	0.646	0.408	1.3651e-161	UP
PSMF1	0	0.384023	0.467	0.173	0	UP
RBM3	0	0.383584	0.709	0.333	0	UP
CBR1	2.75498e-235	0.383269	0.444	0.189	6.73509e-231	UP
CD151	1.75895e-210	0.382646	0.87	0.567	4.30009e-206	UP
BIK	1.67551e-271	0.382505	0.411	0.152	4.09611e-267	UP
NOL7	0	0.38199	0.563	0.225	0	UP
RAD23A	0	0.381701	0.59	0.246	0	UP
NME4	0	0.381357	0.371	0.102	0	UP
BAG1	2.43331e-286	0.381344	0.628	0.299	5.94872e-282	UP
PRAP1	3.68824e-110	0.381127	0.296	0.145	9.01665e-106	UP
CCT4	0	0.380797	0.579	0.246	0	UP
PPM1G	0	0.380748	0.522	0.194	0	UP
GDI2	0	0.380676	0.591	0.238	0	UP
ARF1	1.99066e-279	0.379988	0.83	0.458	4.86656e-275	UP
BCL2L1	7.96528e-258	0.379936	0.409	0.155	1.94727e-253	UP
FUCA2	0	0.379742	0.408	0.108	0	UP
UQCR11	1.46554e-253	0.379726	0.942	0.605	3.5828e-249	UP
VAPA	5.66233e-293	0.379678	0.64	0.301	1.38427e-288	UP
NDUFA9	0	0.379408	0.383	0.101	0	UP
SNX5	1.83563e-301	0.379384	0.44	0.16	4.48757e-297	UP
MUC13	1.30859e-155	0.379255	0.4	0.192	3.19911e-151	UP
ASCL2	1.99978e-263	0.379185	0.248	0.055	4.88886e-259	UP
C19orf53	0	0.378348	0.769	0.383	0	UP
CLPP	0	0.378092	0.453	0.138	0	UP
CD63	3.11526e-171	0.377807	0.893	0.612	7.61587e-167	UP
KLK10	1.28232e-75	0.377558	0.115	0.038	3.13488e-71	UP
COTL1	1.27656e-169	0.377352	0.586	0.331	3.12081e-165	UP
TIMM17A	0	0.376293	0.424	0.121	0	UP
RHOD	2.48366e-175	0.376235	0.406	0.19	6.07179e-171	UP
TRIB1	1.39418e-159	0.376223	0.38	0.18	3.40834e-155	UP
CD59	6.83868e-163	0.375874	0.615	0.353	1.67185e-158	UP
COX14	0	0.375641	0.6	0.247	0	UP
ALG3	0	0.375619	0.396	0.116	0	UP
PSMA4	0	0.375276	0.527	0.196	0	UP
MRPL32	0	0.375092	0.44	0.129	0	UP
HMGB3	0	0.374928	0.346	0.091	0	UP
CTSH	1.89632e-208	0.373952	0.431	0.192	4.63594e-204	UP
RPL41	1.25956e-143	0.373765	0.999	0.98	3.07925e-139	UP
TMEM97	0	0.373159	0.311	0.071	0	UP
SRSF9	0	0.373005	0.518	0.183	0	UP
PLLP	2.99e-254	0.372799	0.396	0.149	7.30966e-250	UP
CDH17	1.55122e-185	0.3725	0.313	0.12	3.79227e-181	UP
PPP1CC	0	0.372436	0.514	0.188	0	UP
TESC	8.8249e-33	0.372402	0.359	0.283	2.15742e-28	UP
SHMT2	0	0.372304	0.362	0.089	0	UP
RPL36	4.62026e-284	0.372214	0.999	0.978	1.12951e-279	UP
TM4SF20	9.5914e-79	0.372013	0.129	0.045	2.34481e-74	UP
SEC13	0	0.370913	0.55	0.216	0	UP
SIGMAR1	0	0.370793	0.371	0.089	0	UP
TFG	0	0.370719	0.541	0.203	0	UP
VDAC3	0	0.370479	0.437	0.14	0	UP
ATP6V1F	0	0.370128	0.568	0.23	0	UP
LGALS2	5.82256e-167	0.369841	0.227	0.072	1.42344e-162	UP
PDIA4	9.56236e-251	0.369099	0.594	0.29	2.33771e-246	UP
DTYMK	4.29859e-293	0.368727	0.325	0.09	1.05088e-288	UP
SLC9A3R1	1.46729e-206	0.368634	0.495	0.239	3.58707e-202	UP
KIF5B	6.52891e-276	0.368445	0.602	0.282	1.59612e-271	UP
RHOA	5.80337e-275	0.367891	0.921	0.6	1.41875e-270	UP
GAL	1.33555e-138	0.367752	0.159	0.042	3.26503e-134	UP
GATM	1.35208e-163	0.367689	0.257	0.093	3.30544e-159	UP
TMED4	2.84162e-299	0.367111	0.498	0.198	6.94692e-295	UP
PRMT1	2.12708e-272	0.366709	0.491	0.203	5.20006e-268	UP
PAICS	0	0.366676	0.327	0.079	0	UP
DEGS2	2.35492e-255	0.366598	0.345	0.116	5.75708e-251	UP
MRPL43	0	0.366059	0.48	0.157	0	UP
MT-ND2	3.35753e-128	0.365583	0.973	0.974	8.20816e-124	UP
RPS11	2.27307e-226	0.365324	0.987	0.868	5.55699e-222	UP
ERP29	1.17397e-298	0.364935	0.672	0.318	2.87e-294	UP
HEBP2	9.1507e-250	0.364831	0.462	0.196	2.23707e-245	UP
ATP6V1G1	1.41383e-307	0.364679	0.762	0.374	3.45639e-303	UP
CXCL8	1.70935e-44	0.364303	0.268	0.174	4.17884e-40	UP
SFT2D1	0	0.364266	0.497	0.172	0	UP
CYSTM1	3.6768e-73	0.363449	0.929	0.768	8.98868e-69	UP
HNRNPK	0	0.363063	0.8	0.402	0	UP
S100A13	3.30344e-208	0.362739	0.628	0.343	8.07593e-204	UP
ASAH1	0	0.362532	0.484	0.171	0	UP
SERF2	8.87413e-260	0.362115	0.999	0.974	2.16946e-255	UP
CEACAM6	4.45866e-96	0.361979	0.301	0.157	1.09001e-91	UP
SEPHS2	1.21473e-198	0.361607	0.446	0.203	2.96965e-194	UP
CRLS1	0	0.361277	0.4	0.119	0	UP
RCN2	0	0.361209	0.392	0.107	0	UP
CLDN15	2.09139e-175	0.361183	0.248	0.083	5.11283e-171	UP
XRN2	2.01587e-234	0.36111	0.421	0.172	4.9282e-230	UP
VIL1	1.51801e-273	0.36105	0.378	0.127	3.71109e-269	UP
TIMM17B	0	0.360832	0.455	0.156	0	UP
REXO2	0	0.360649	0.416	0.129	0	UP
PSMC4	3.13486e-266	0.360552	0.519	0.227	7.6638e-262	UP
HSPA6	5.65575e-50	0.359975	0.205	0.117	1.38266e-45	UP
RPL13A	1.56552e-179	0.359929	0.994	0.953	3.82724e-175	UP
IFIT3	5.81481e-31	0.359325	0.111	0.06	1.42155e-26	UP
THOC7	0	0.359267	0.446	0.14	0	UP
NDUFA1	1.76503e-229	0.359059	0.921	0.588	4.31497e-225	UP
STAU1	1.60233e-269	0.358806	0.475	0.195	3.91721e-265	UP
OAS1	2.00971e-115	0.358364	0.327	0.166	4.91315e-111	UP
PGLS	1.54562e-296	0.357826	0.582	0.255	3.77858e-292	UP
CAMTA1	0	0.357711	0.488	0.18	0	UP
HSD17B10	0	0.357167	0.434	0.139	0	UP
ACY1	4.09051e-290	0.357137	0.369	0.117	1.00001e-285	UP
POLD2	1.27099e-294	0.356779	0.414	0.143	3.1072e-290	UP
TXNL1	0	0.356327	0.456	0.156	0	UP
PCNA	7.69049e-197	0.355897	0.301	0.108	1.88009e-192	UP
PTTG1	1.12446e-119	0.355862	0.234	0.097	2.74897e-115	UP
CHURC1	0	0.35561	0.549	0.206	0	UP
YWHAQ	3.07263e-279	0.355314	0.569	0.249	7.51167e-275	UP
BZW2	9.31145e-282	0.355273	0.5	0.204	2.27637e-277	UP
LACTB2	1.35324e-218	0.355172	0.369	0.141	3.30826e-214	UP
RHOC	8.38718e-122	0.355124	0.624	0.394	2.05041e-117	UP
PTP4A2	2.21658e-253	0.354837	0.535	0.244	5.41888e-249	UP
CCND2	4.25461e-212	0.354573	0.29	0.094	1.04013e-207	UP
LAMC2	6.66225e-93	0.354549	0.332	0.181	1.62872e-88	UP
ARMC10	0	0.35451	0.375	0.09	0	UP
HM13	1.56098e-235	0.354227	0.65	0.337	3.81612e-231	UP
ATIC	0	0.354083	0.349	0.091	0	UP
RNASET2	9.65197e-235	0.354046	0.504	0.229	2.35962e-230	UP
OXA1L	0	0.353978	0.48	0.169	0	UP
PYCR1	1.31118e-302	0.353642	0.413	0.139	3.20544e-298	UP
APLP2	5.45256e-228	0.352441	0.578	0.289	1.33299e-223	UP
COPS6	1.33439e-294	0.352217	0.455	0.169	3.26218e-290	UP
AURKAIP1	5.70728e-262	0.35179	0.824	0.469	1.39526e-257	UP
SPTBN1	9.38952e-224	0.351687	0.679	0.367	2.29546e-219	UP
MZT2B	2.82898e-235	0.35139	0.589	0.291	6.916e-231	UP
TMEM123	0	0.351022	0.463	0.16	0	UP
MRPL24	0	0.350669	0.382	0.113	0	UP
METTL26	3.25302e-289	0.350631	0.628	0.291	7.95266e-285	UP
TXN2	0	0.350411	0.511	0.197	0	UP
RAB11A	8.78035e-273	0.35036	0.682	0.339	2.14653e-268	UP
RPS15	2.89051e-263	0.349972	0.999	0.981	7.06642e-259	UP
CHPF	9.47303e-245	0.349955	0.354	0.124	2.31587e-240	UP
H2AFY	0	0.349844	0.586	0.245	0	UP
C19orf24	2.89179e-289	0.349521	0.506	0.204	7.06955e-285	UP
TGM2	1.36405e-127	0.349353	0.204	0.072	3.33469e-123	UP
IDH2	3.27563e-246	0.349248	0.374	0.135	8.00794e-242	UP
ARL6IP1	2.21511e-108	0.349103	0.701	0.468	5.41528e-104	UP
NMU	4.14815e-174	0.349078	0.194	0.051	1.0141e-169	UP
MUC17	1.3265e-90	0.348432	0.294	0.154	3.24289e-86	UP
SLC25A1	8.69299e-258	0.34815	0.514	0.227	2.12518e-253	UP
CALD1	1.13719e-23	0.347726	0.106	0.062	2.78008e-19	UP
MPLKIP	0	0.347435	0.402	0.123	0	UP
COPZ1	8.11862e-307	0.346367	0.507	0.198	1.98476e-302	UP
DYNLT1	1.83656e-289	0.346051	0.609	0.274	4.48983e-285	UP
PPP1R15A	1.1772e-06	0.345951	0.704	0.669	0.028779	UP
RNASEK	1.22196e-296	0.345879	0.618	0.271	2.98732e-292	UP
BCAM	4.03927e-135	0.345437	0.241	0.094	9.8748e-131	UP
POP7	9.67568e-303	0.345182	0.403	0.133	2.36541e-298	UP
PLTP	1.5176e-178	0.345048	0.193	0.048	3.71007e-174	UP
CTGF	5.26838e-72	0.344867	0.196	0.094	1.28796e-67	UP
GCNT3	4.34642e-136	0.344764	0.329	0.154	1.06257e-131	UP
MRPL36	0	0.344455	0.417	0.132	0	UP
TMEM208	3.42077e-303	0.344126	0.516	0.206	8.36276e-299	UP
PSMG2	0	0.343911	0.455	0.159	0	UP
RTF2	3.5039e-286	0.343569	0.438	0.161	8.56599e-282	UP
ZFP36L1	2.17089e-104	0.342621	0.591	0.382	5.30716e-100	UP
DSP	1.10524e-210	0.342306	0.709	0.405	2.70199e-206	UP
AP2M1	1.01763e-297	0.341702	0.583	0.25	2.4878e-293	UP
LGALS1	1.3427e-10	0.341691	0.197	0.16	3.2825e-06	UP
STMP1	0	0.341618	0.493	0.188	0	UP
RPS29	5.60118e-167	0.34132	0.983	0.903	1.36932e-162	UP
NANS	3.59771e-243	0.340853	0.522	0.236	8.79532e-239	UP
MANBAL	0	0.340824	0.36	0.091	0	UP
CANX	3.9283e-250	0.34082	0.619	0.301	9.60351e-246	UP
EIF1AX	3.8192e-282	0.340102	0.602	0.271	9.3368e-278	UP
LMAN2	6.13297e-295	0.339691	0.571	0.242	1.49933e-290	UP
PSMA2	0	0.339588	0.374	0.113	0	UP
PDHA1	0	0.339422	0.388	0.122	0	UP
RBM8A	1.7049e-246	0.339407	0.603	0.288	4.16796e-242	UP
SRM	8.90586e-286	0.33905	0.37	0.118	2.17722e-281	UP
LGALS3BP	1.02383e-142	0.338432	0.769	0.521	2.50295e-138	UP
PTGES2	1.79617e-284	0.338349	0.407	0.142	4.39111e-280	UP
TMA7	7.98405e-215	0.33812	0.96	0.674	1.95186e-210	UP
POLR2G	2.09149e-293	0.337786	0.385	0.124	5.11307e-289	UP
AAMP	2.22688e-286	0.337237	0.512	0.209	5.44404e-282	UP
EXOSC4	1.82819e-278	0.337232	0.415	0.15	4.46938e-274	UP
ARL2	1.30435e-234	0.337071	0.36	0.131	3.18873e-230	UP
MTCH1	1.06366e-266	0.336671	0.631	0.299	2.60033e-262	UP
CISD1	0	0.33657	0.397	0.124	0	UP
PSMD4	5.49626e-285	0.336497	0.51	0.21	1.34367e-280	UP
RBM47	6.64593e-210	0.336441	0.544	0.275	1.62473e-205	UP
EMC10	2.08093e-269	0.336213	0.529	0.229	5.08724e-265	UP
UBE2I	2.62208e-289	0.335539	0.518	0.211	6.4102e-285	UP
SERPINH1	6.39019e-130	0.335501	0.29	0.128	1.56221e-125	UP
CIB1	1.38492e-195	0.335259	0.758	0.446	3.38571e-191	UP
ABRACL	3.92634e-246	0.335145	0.401	0.15	9.59872e-242	UP
ATP1A1	9.31801e-216	0.335143	0.641	0.339	2.27797e-211	UP
MT2A	4.51798e-19	0.334991	0.546	0.465	1.10451e-14	UP
FAM136A	3.71697e-307	0.334925	0.448	0.159	9.08687e-303	UP
DKC1	0	0.334732	0.329	0.085	0	UP
DLD	6.83077e-303	0.334521	0.34	0.095	1.66992e-298	UP
ALKBH7	8.33571e-265	0.334486	0.659	0.318	2.03783e-260	UP
MT-ATP8	9.47114e-65	0.334344	0.932	0.946	2.31541e-60	UP
TMEM205	3.727e-267	0.334027	0.422	0.158	9.11141e-263	UP
MRPL47	3.27236e-306	0.333814	0.383	0.119	7.99993e-302	UP
UBE2N	5.10069e-308	0.333629	0.456	0.162	1.24697e-303	UP
GPAA1	2.8933e-253	0.33341	0.52	0.231	7.07325e-249	UP
SLC6A14	5.67701e-81	0.333196	0.162	0.066	1.38786e-76	UP
RPS27	2.56905e-151	0.333173	0.998	0.988	6.28055e-147	UP
EMP2	1.3858e-213	0.332882	0.431	0.187	3.38786e-209	UP
JUP	3.81239e-185	0.332433	0.686	0.405	9.32015e-181	UP
HNRNPC	1.25875e-278	0.332287	0.701	0.34	3.07726e-274	UP
PRDX5	3.35771e-180	0.332287	0.911	0.61	8.20859e-176	UP
MALSU1	2.80754e-290	0.332259	0.34	0.099	6.86359e-286	UP
PYCARD	2.31291e-224	0.332163	0.43	0.181	5.65438e-220	UP
TSTD1	1.28236e-260	0.33149	0.486	0.204	3.13499e-256	UP
DNPEP	7.96289e-290	0.331219	0.406	0.139	1.94669e-285	UP
MRPL21	2.78158e-296	0.330976	0.439	0.158	6.80013e-292	UP
NDUFAF3	8.2088e-278	0.33031	0.556	0.241	2.0068e-273	UP
TM9SF2	7.44872e-247	0.330281	0.504	0.221	1.82099e-242	UP
AC004922.1	0	0.330262	0.326	0.081	0	UP
MCUR1	1.08081e-233	0.330233	0.327	0.11	2.64225e-229	UP
THEM6	0	0.330073	0.317	0.076	0	UP
UQCC3	1.66586e-260	0.329692	0.462	0.189	4.07254e-256	UP
GRHPR	4.49704e-284	0.329638	0.43	0.157	1.09939e-279	UP
PYURF	0	0.329255	0.44	0.148	0	UP
DSC2	1.52095e-107	0.329042	0.364	0.199	3.71827e-103	UP
DYNLL1	4.81308e-191	0.328523	0.93	0.685	1.17665e-186	UP
RAB4A	1.24144e-290	0.328301	0.379	0.122	3.03494e-286	UP
RUVBL2	2.46894e-282	0.328294	0.407	0.143	6.03582e-278	UP
CENPW	1.06696e-181	0.326105	0.227	0.066	2.60841e-177	UP
KRT10	4.17662e-224	0.325992	0.59	0.295	1.02106e-219	UP
GRN	3.99233e-155	0.325554	0.566	0.317	9.76006e-151	UP
TMEM176B	2.34406e-103	0.325536	0.272	0.13	5.73052e-99	UP
ADAM9	2.98949e-198	0.324585	0.442	0.202	7.30841e-194	UP
EFNA1	3.20156e-143	0.324513	0.403	0.206	7.82686e-139	UP
ANXA11	6.66872e-131	0.324234	0.72	0.468	1.6303e-126	UP
PRKDC	1.31104e-257	0.324224	0.387	0.137	3.20509e-253	UP
TSPAN1	1.32504e-27	0.323924	0.509	0.432	3.23932e-23	UP
IL18	1.47428e-176	0.32351	0.331	0.135	3.60418e-172	UP
RPP21	4.85795e-266	0.32343	0.529	0.229	1.18762e-261	UP
NONO	8.2233e-257	0.322975	0.488	0.205	2.01035e-252	UP
AK1	1.35678e-231	0.3226	0.379	0.146	3.31691e-227	UP
PCBP1	1.78147e-245	0.322571	0.815	0.443	4.35516e-241	UP
MRPS18B	8.399e-295	0.322546	0.349	0.102	2.0533e-290	UP
PPDPF	8.32132e-125	0.322501	0.955	0.872	2.03431e-120	UP
PGD	2.22442e-286	0.322177	0.38	0.123	5.43804e-282	UP
CCDC25	7.08742e-273	0.321939	0.437	0.165	1.73266e-268	UP
VPS29	1.28253e-271	0.321715	0.515	0.216	3.1354e-267	UP
TMEM176A	2.25371e-104	0.321669	0.291	0.144	5.50964e-100	UP
DAP3	2.86198e-240	0.320697	0.384	0.142	6.99668e-236	UP
IFRD2	2.80861e-273	0.319582	0.426	0.156	6.86621e-269	UP
FOSL1	2.03148e-176	0.319176	0.333	0.135	4.96637e-172	UP
TMED9	8.45429e-225	0.31899	0.556	0.268	2.06682e-220	UP
CYB5B	7.86422e-240	0.318906	0.349	0.121	1.92256e-235	UP
MT-ND1	1.2413e-105	0.318662	0.971	0.979	3.03459e-101	UP
PSENEN	1.03527e-271	0.317095	0.399	0.14	2.53093e-267	UP
MRPS23	0	0.316416	0.332	0.083	0	UP
EEF1E1	2.51724e-305	0.316276	0.331	0.088	6.15389e-301	UP
TSEN34	1.3265e-242	0.316234	0.385	0.144	3.24289e-238	UP
SUMF2	3.35292e-233	0.316077	0.4	0.156	8.19689e-229	UP
WARS	1.14983e-86	0.316076	0.224	0.106	2.811e-82	UP
MRPS17	0	0.31584	0.335	0.09	0	UP
PUF60	4.22272e-249	0.315626	0.517	0.229	1.03233e-244	UP
C9orf16	3.4523e-125	0.315389	0.62	0.376	8.43985e-121	UP
HSD17B12	1.4796e-264	0.315265	0.418	0.155	3.61718e-260	UP
EMD	4.09211e-262	0.315199	0.483	0.196	1.0004e-257	UP
EIF4H	2.19496e-270	0.315119	0.508	0.211	5.36602e-266	UP
SDC1	1.09907e-174	0.314552	0.379	0.168	2.6869e-170	UP
ERRFI1	1.04697e-156	0.314161	0.388	0.186	2.55952e-152	UP
PPCS	2.23117e-292	0.314073	0.437	0.156	5.45454e-288	UP
RALY	4.66409e-207	0.313904	0.595	0.306	1.14023e-202	UP
ATP6V0C	9.95883e-238	0.313653	0.631	0.307	2.43464e-233	UP
DDAH2	7.20198e-150	0.313588	0.38	0.183	1.76067e-145	UP
CPNE3	3.51144e-284	0.313585	0.376	0.121	8.58441e-280	UP
UBXN4	1.55449e-246	0.313343	0.678	0.34	3.80025e-242	UP
SSRP1	2.64652e-287	0.312966	0.362	0.112	6.46996e-283	UP
NDUFA5	2.25159e-260	0.312846	0.466	0.187	5.50447e-256	UP
RAD21	1.26548e-216	0.312545	0.444	0.193	3.09372e-212	UP
PSMD2	7.46972e-266	0.311322	0.43	0.162	1.82612e-261	UP
DNAJC12	1.42148e-131	0.311232	0.158	0.044	3.47509e-127	UP
PRR15	4.24081e-193	0.310759	0.27	0.088	1.03675e-188	UP
BAX	1.14645e-211	0.310349	0.472	0.215	2.80274e-207	UP
TGIF1	2.538e-160	0.310191	0.366	0.167	6.20465e-156	UP
SNHG7	5.86518e-180	0.310052	0.447	0.212	1.43386e-175	UP
TM9SF3	1.26732e-160	0.309983	0.507	0.273	3.09822e-156	UP
FN1	2.97499e-30	0.309964	0.123	0.068	7.27297e-26	UP
ZC3H15	1.59438e-266	0.309748	0.537	0.231	3.89779e-262	UP
SLC52A2	3.49961e-249	0.309021	0.426	0.166	8.5555e-245	UP
TRAP1	3.26622e-250	0.308762	0.37	0.129	7.98492e-246	UP
ARF4	2.91572e-201	0.308509	0.74	0.416	7.12807e-197	UP
CHMP5	1.15731e-223	0.307758	0.46	0.198	2.82927e-219	UP
NUCKS1	9.94827e-182	0.307607	0.491	0.244	2.43205e-177	UP
SELENOF	1.68931e-253	0.307569	0.566	0.255	4.12986e-249	UP
NET1	9.58292e-196	0.307566	0.512	0.252	2.34274e-191	UP
EIF3D	6.58216e-250	0.307027	0.492	0.208	1.60914e-245	UP
UBE2V2	6.42394e-279	0.306072	0.358	0.112	1.57046e-274	UP
TWF1	9.94587e-271	0.306026	0.402	0.142	2.43147e-266	UP
IER3IP1	5.74055e-268	0.306019	0.382	0.131	1.40339e-263	UP
LAMP1	1.44801e-234	0.305693	0.497	0.219	3.53995e-230	UP
DPY30	4.52268e-288	0.305211	0.403	0.136	1.10566e-283	UP
ARPC5L	2.46035e-233	0.305128	0.501	0.225	6.01483e-229	UP
MEA1	8.36646e-255	0.304847	0.433	0.168	2.04535e-250	UP
AIMP1	7.01858e-266	0.304812	0.412	0.15	1.71583e-261	UP
NDUFAF8	9.77306e-230	0.304808	0.422	0.172	2.38922e-225	UP
DCUN1D5	1.20875e-290	0.304536	0.317	0.084	2.95503e-286	UP
F11R	6.73472e-199	0.304487	0.438	0.197	1.64644e-194	UP
CDC42EP5	1.02945e-107	0.304486	0.373	0.204	2.5167e-103	UP
AIMP2	1.26773e-262	0.304457	0.332	0.102	3.09923e-258	UP
CCT8	1.79844e-251	0.304142	0.457	0.183	4.39664e-247	UP
SLC39A1	2.39816e-267	0.303766	0.31	0.087	5.86278e-263	UP
TYMS	2.05714e-185	0.302031	0.201	0.051	5.0291e-181	UP
OSER1	8.7152e-190	0.301869	0.358	0.147	2.1306e-185	UP
IMP4	5.56412e-262	0.30186	0.421	0.156	1.36026e-257	UP
TMSB4X	8.76011e-49	0.301802	0.979	0.974	2.14158e-44	UP
CLTB	1.13743e-84	0.301794	0.709	0.511	2.78068e-80	UP
NIT2	1.72331e-287	0.301733	0.329	0.092	4.21299e-283	UP
CDC20	1.18366e-111	0.301733	0.188	0.069	2.89368e-107	UP
NDUFB10	4.68827e-217	0.301478	0.707	0.382	1.14614e-212	UP
AKR1A1	1.59692e-220	0.3014	0.601	0.299	3.90399e-216	UP
BCL2L12	7.95019e-262	0.301372	0.304	0.085	1.94358e-257	UP
LMAN1	7.77975e-191	0.301311	0.417	0.186	1.90191e-186	UP
NUDT5	8.74723e-270	0.301299	0.361	0.116	2.13843e-265	UP
ELOVL1	1.47521e-209	0.30049	0.404	0.17	3.60645e-205	UP
SRPK1	5.21427e-253	0.30041	0.419	0.159	1.27473e-248	UP
VAMP8	4.46295e-169	0.300117	0.725	0.426	1.09106e-164	UP
CHMP2A	8.99257e-225	0.299786	0.671	0.349	2.19841e-220	UP
POLR2J	1.89911e-233	0.299383	0.578	0.275	4.64274e-229	UP
SLC39A14	1.8625e-229	0.299077	0.396	0.155	4.55325e-225	UP
TCEA1	6.01727e-248	0.299075	0.547	0.246	1.47104e-243	UP
RPS19BP1	1.85646e-244	0.299064	0.548	0.248	4.53849e-240	UP
NAA38	2.02735e-225	0.298957	0.545	0.256	4.95626e-221	UP
FAM210B	9.48679e-248	0.298801	0.31	0.094	2.31923e-243	UP
EIF4E2	6.75343e-268	0.298531	0.433	0.162	1.65101e-263	UP
PPP1R14B	3.10694e-226	0.29835	0.366	0.136	7.59553e-222	UP
TRAF4	8.23019e-196	0.298327	0.544	0.276	2.01204e-191	UP
BACE2	8.62043e-123	0.297824	0.534	0.324	2.10744e-118	UP
ERG28	1.84481e-272	0.297735	0.306	0.084	4.51002e-268	UP
FXYD5	6.08407e-110	0.297211	0.513	0.301	1.48737e-105	UP
SMIM24	5.90439e-53	0.29718	0.502	0.372	1.44345e-48	UP
CEACAM5	5.07812e-37	0.297141	0.306	0.214	1.24145e-32	UP
HTRA1	2.30508e-108	0.296913	0.126	0.033	5.63523e-104	UP
HSPA5	1.51631e-129	0.296853	0.69	0.435	3.70693e-125	UP
IARS2	1.54022e-275	0.296772	0.35	0.108	3.76537e-271	UP
EIF4B	1.50209e-230	0.29676	0.556	0.261	3.67215e-226	UP
DCXR	2.15631e-188	0.296527	0.544	0.277	5.27153e-184	UP
CEBPG	4.36256e-225	0.29646	0.416	0.169	1.06652e-220	UP
FUOM	5.81652e-200	0.296385	0.311	0.111	1.42196e-195	UP
PTS	7.27411e-254	0.296188	0.406	0.15	1.7783e-249	UP
NORAD	4.20228e-181	0.296075	0.526	0.27	1.02733e-176	UP
HIBADH	5.98674e-260	0.296072	0.341	0.108	1.46358e-255	UP
EBP	2.48942e-244	0.296028	0.366	0.13	6.08588e-240	UP
TMEM59	2.66803e-228	0.295455	0.728	0.379	6.52253e-224	UP
TAX1BP1	1.21425e-176	0.295374	0.567	0.305	2.96848e-172	UP
AADAC	2.29375e-133	0.295314	0.203	0.07	5.60754e-129	UP
ANP32A	2.54814e-244	0.295132	0.41	0.157	6.22943e-240	UP
AQP1	8.36908e-97	0.294817	0.113	0.03	2.04599e-92	UP
CNOT7	3.16397e-254	0.294618	0.368	0.125	7.73495e-250	UP
PLAC8	2.58667e-34	0.294413	0.386	0.292	6.32362e-30	UP
CPNE1	3.82784e-169	0.294146	0.384	0.175	9.35791e-165	UP
TMBIM4	2.33734e-226	0.294127	0.458	0.194	5.7141e-222	UP
COPS5	1.03091e-257	0.29409	0.374	0.129	2.52027e-253	UP
TMCO1	3.80879e-222	0.293881	0.441	0.187	9.31135e-218	UP
AP3S1	1.2629e-185	0.293859	0.384	0.165	3.08741e-181	UP
SSR1	7.99865e-249	0.293785	0.403	0.148	1.95543e-244	UP
HPRT1	2.74323e-243	0.293488	0.3	0.089	6.70638e-239	UP
MFF	2.49957e-256	0.293412	0.412	0.153	6.1107e-252	UP
GLRX3	2.23999e-257	0.293037	0.356	0.118	5.47611e-253	UP
WDR83OS	4.61033e-235	0.292889	0.794	0.427	1.12709e-230	UP
HDAC1	7.83888e-222	0.292704	0.46	0.201	1.91637e-217	UP
DTD1	8.98002e-197	0.292522	0.255	0.078	2.19535e-192	UP
PSMB7	3.35808e-237	0.292444	0.448	0.185	8.20951e-233	UP
ITM2B	6.32639e-103	0.291955	0.786	0.582	1.54661e-98	UP
ATP6V0E1	2.73813e-201	0.291925	0.605	0.31	6.6939e-197	UP
YBX3	8.90822e-215	0.291014	0.45	0.195	2.17779e-210	UP
CPS1	1.3933e-147	0.290904	0.155	0.037	3.4062e-143	UP
NUDT21	7.41961e-264	0.290437	0.355	0.115	1.81387e-259	UP
GUK1	1.50932e-168	0.290328	0.865	0.565	3.68984e-164	UP
TMEM183A	1.18299e-246	0.29032	0.377	0.135	2.89205e-242	UP
TXNL4A	9.38795e-259	0.290177	0.339	0.107	2.29507e-254	UP
TNFRSF21	3.81291e-158	0.289711	0.379	0.177	9.32141e-154	UP
PLOD3	1.24938e-211	0.289624	0.367	0.142	3.05435e-207	UP
FABP2	7.78832e-51	0.28919	0.104	0.042	1.90401e-46	UP
TSPAN15	2.9177e-205	0.288872	0.451	0.203	7.13291e-201	UP
AUP1	3.43265e-218	0.28863	0.696	0.367	8.39181e-214	UP
FUNDC2	6.24309e-236	0.288436	0.37	0.134	1.52625e-231	UP
SUB1	1.33658e-225	0.288424	0.753	0.397	3.26753e-221	UP
POLDIP2	1.56316e-273	0.288415	0.377	0.124	3.82145e-269	UP
BUD31	8.97057e-222	0.2884	0.563	0.269	2.19304e-217	UP
NDUFV1	3.8955e-212	0.288278	0.577	0.286	9.52333e-208	UP
MRPL19	8.67462e-287	0.287727	0.322	0.088	2.12069e-282	UP
POLR2F	1.71263e-229	0.287581	0.461	0.196	4.18686e-225	UP
MCM7	1.04753e-116	0.287555	0.332	0.169	2.56089e-112	UP
ARL1	1.5456e-251	0.287489	0.393	0.142	3.77853e-247	UP
TINAGL1	4.83984e-177	0.287043	0.39	0.174	1.1832e-172	UP
ARPC2	4.94755e-191	0.286656	0.822	0.481	1.20953e-186	UP
IGFBP3	1.52962e-66	0.286391	0.128	0.05	3.73947e-62	UP
SDF4	2.40106e-233	0.285875	0.604	0.29	5.86987e-229	UP
CKAP4	8.48866e-227	0.285551	0.329	0.111	2.07522e-222	UP
HEXB	8.44618e-230	0.285146	0.364	0.132	2.06484e-225	UP
PSMD14	3.74394e-267	0.285115	0.352	0.11	9.15281e-263	UP
TM4SF5	1.58114e-70	0.28481	0.461	0.307	3.86542e-66	UP
KLK11	5.61796e-62	0.28474	0.168	0.081	1.37342e-57	UP
CHCHD3	4.33338e-265	0.284459	0.349	0.111	1.05938e-260	UP
XRCC5	1.05243e-217	0.284448	0.469	0.205	2.57288e-213	UP
SOX9	4.87526e-159	0.284446	0.423	0.208	1.19186e-154	UP
CDC123	2.29105e-244	0.284423	0.319	0.099	5.60094e-240	UP
GSTM4	1.05686e-254	0.284196	0.272	0.07	2.5837e-250	UP
JAGN1	4.05822e-269	0.28408	0.352	0.11	9.92114e-265	UP
PSMD1	8.46703e-218	0.283844	0.427	0.179	2.06994e-213	UP
CAPZA2	3.33096e-232	0.28346	0.507	0.223	8.14319e-228	UP
GALNT3	1.04316e-176	0.283338	0.441	0.211	2.55022e-172	UP
MIB2	1.72529e-122	0.282753	0.324	0.159	4.21781e-118	UP
NDUFS6	8.23998e-193	0.282431	0.733	0.413	2.01443e-188	UP
PTP4A1	1.85873e-162	0.282105	0.463	0.233	4.54403e-158	UP
IGBP1	2.52694e-232	0.281708	0.378	0.141	6.1776e-228	UP
PNKD	1.36416e-214	0.281562	0.537	0.256	3.33496e-210	UP
SRPRB	5.65325e-245	0.281381	0.321	0.101	1.38205e-240	UP
CEBPD	4.26358e-74	0.281053	0.36	0.219	1.04232e-69	UP
RPL27A	9.99023e-141	0.280714	0.968	0.82	2.44231e-136	UP
HINT2	1.63515e-216	0.280676	0.412	0.17	3.99745e-212	UP
MORF4L2	3.17001e-227	0.280565	0.531	0.243	7.74972e-223	UP
LTBR	1.19471e-197	0.280557	0.462	0.214	2.92072e-193	UP
TRIP6	1.55712e-232	0.280307	0.307	0.096	3.80668e-228	UP
MRPL27	2.05862e-228	0.279902	0.48	0.211	5.0327e-224	UP
RPL36AL	5.57839e-159	0.279865	0.95	0.734	1.36375e-154	UP
GADD45GIP1	1.31037e-229	0.279783	0.691	0.357	3.20346e-225	UP
VTI1B	5.45183e-245	0.279571	0.398	0.147	1.33281e-240	UP
GPR160	9.04367e-172	0.279533	0.281	0.103	2.21091e-167	UP
DUSP23	6.92115e-207	0.279476	0.362	0.141	1.69201e-202	UP
ZDHHC12	7.89746e-227	0.279218	0.373	0.139	1.93069e-222	UP
GABARAPL2	1.06401e-200	0.27893	0.522	0.248	2.6012e-196	UP
TIMM23	9.17473e-262	0.278853	0.315	0.091	2.24295e-257	UP
UXT	1.75574e-222	0.27885	0.595	0.288	4.29227e-218	UP
GRSF1	1.1759e-252	0.278635	0.395	0.142	2.87472e-248	UP
RAB10	1.14112e-200	0.278598	0.532	0.259	2.78969e-196	UP
CHID1	8.98802e-224	0.278436	0.301	0.096	2.1973e-219	UP
TAF9	1.51812e-254	0.278394	0.372	0.127	3.71134e-250	UP
RCC1	3.72904e-207	0.278321	0.339	0.125	9.11639e-203	UP
PDCD2	7.69017e-266	0.277923	0.332	0.1	1.88002e-261	UP
CHCHD1	8.79851e-231	0.277922	0.39	0.148	2.15097e-226	UP
AVPI1	7.32608e-140	0.277463	0.271	0.111	1.79101e-135	UP
EPHA2	1.84656e-145	0.277421	0.464	0.246	4.51429e-141	UP
NSFL1C	4.1955e-214	0.277418	0.37	0.143	1.02567e-209	UP
KXD1	1.19577e-247	0.277225	0.399	0.147	2.92331e-243	UP
TXNDC12	2.23919e-247	0.27717	0.347	0.115	5.47415e-243	UP
CHMP3	1.19265e-235	0.276913	0.461	0.193	2.91567e-231	UP
HSBP1L1	1.21767e-241	0.276863	0.347	0.117	2.97684e-237	UP
ATG3	1.03752e-224	0.276631	0.352	0.127	2.53641e-220	UP
PPP4C	1.01409e-194	0.276487	0.639	0.339	2.47914e-190	UP
PSMC1	2.76246e-230	0.276357	0.388	0.148	6.75338e-226	UP
PEPD	4.89194e-249	0.276171	0.31	0.092	1.19593e-244	UP
DMAC1	7.97278e-246	0.275974	0.337	0.11	1.94911e-241	UP
APMAP	2.03958e-195	0.275904	0.292	0.101	4.98617e-191	UP
STEAP1	3.12598e-236	0.275433	0.221	0.047	7.64208e-232	UP
NAP1L1	1.40845e-184	0.275284	0.393	0.17	3.44323e-180	UP
ANXA13	1.20389e-167	0.275271	0.189	0.05	2.94315e-163	UP
PARP1	2.7935e-221	0.275084	0.357	0.131	6.82927e-217	UP
URI1	1.88381e-138	0.275077	0.248	0.096	4.60534e-134	UP
XRCC6	3.2919e-199	0.275052	0.49	0.229	8.04772e-195	UP
NDUFA7	1.08657e-241	0.274904	0.347	0.118	2.65635e-237	UP
TMEM54	1.02775e-96	0.274685	0.523	0.336	2.51253e-92	UP
CALM3	1.41634e-178	0.274645	0.599	0.32	3.46253e-174	UP
MRPL42	3.66067e-254	0.274602	0.318	0.095	8.94924e-250	UP
RNPEP	3.66599e-220	0.274241	0.368	0.138	8.96225e-216	UP
TRAPPC1	1.16322e-226	0.273843	0.49	0.214	2.84371e-222	UP
ST14	3.06083e-151	0.273808	0.555	0.311	7.48282e-147	UP
CDKN3	4.15821e-147	0.273592	0.165	0.043	1.01656e-142	UP
CYR61	6.13307e-54	0.273164	0.206	0.113	1.49935e-49	UP
MAPK13	2.97564e-210	0.272976	0.36	0.139	7.27456e-206	UP
MAF1	1.72627e-229	0.272664	0.384	0.145	4.2202e-225	UP
ABHD12	6.26782e-195	0.272602	0.388	0.164	1.53229e-190	UP
EIF2S3	2.2532e-217	0.272513	0.418	0.171	5.5084e-213	UP
TUBA1B	1.76573e-33	0.272274	0.683	0.553	4.31669e-29	UP
CAPNS1	1.43817e-188	0.272203	0.496	0.243	3.51589e-184	UP
SPINT1	7.18911e-169	0.271961	0.631	0.353	1.75752e-164	UP
MRPS2	1.43596e-253	0.271735	0.296	0.083	3.5105e-249	UP
EXOSC5	3.33598e-255	0.271605	0.294	0.081	8.15548e-251	UP
PLS3	4.79032e-132	0.271487	0.224	0.083	1.17109e-127	UP
NABP2	1.63822e-260	0.271313	0.295	0.081	4.00496e-256	UP
NUPR1	2.81637e-47	0.271247	0.261	0.164	6.88518e-43	UP
ADH5	2.83829e-218	0.271054	0.334	0.118	6.93877e-214	UP
CAPN1	8.38976e-205	0.271019	0.436	0.191	2.05104e-200	UP
OAT	3.88802e-162	0.271005	0.361	0.159	9.50505e-158	UP
TRIR	6.68553e-223	0.270982	0.733	0.378	1.63441e-218	UP
HDDC2	9.19035e-233	0.270912	0.316	0.102	2.24677e-228	UP
NDUFA2	4.22795e-216	0.270805	0.634	0.32	1.03361e-211	UP
FDPS	3.10685e-134	0.27071	0.437	0.231	7.59532e-130	UP
DPM3	1.78694e-183	0.270365	0.425	0.195	4.36853e-179	UP
UBE2T	9.98683e-198	0.270174	0.19	0.042	2.44148e-193	UP
TPM3	7.75873e-162	0.270146	0.815	0.508	1.89678e-157	UP
IMP3	3.85796e-214	0.270137	0.433	0.182	9.43156e-210	UP
RNF181	2.86127e-202	0.270117	0.517	0.248	6.99494e-198	UP
HADHA	8.97594e-219	0.270028	0.503	0.226	2.19435e-214	UP
DCAF13	7.84673e-233	0.269883	0.297	0.09	1.91829e-228	UP
SCCPDH	2.05777e-227	0.269862	0.292	0.09	5.03062e-223	UP
RBX1	3.08564e-190	0.269821	0.588	0.304	7.54347e-186	UP
CD164	6.75733e-190	0.269729	0.637	0.338	1.65196e-185	UP
WDR34	2.78244e-175	0.269323	0.372	0.163	6.80222e-171	UP
LIMA1	7.9853e-131	0.269018	0.439	0.238	1.95217e-126	UP
TMEM219	2.53693e-200	0.268836	0.549	0.27	6.20204e-196	UP
ORMDL2	4.25846e-177	0.268765	0.376	0.165	1.04107e-172	UP
MFAP2	1.06993e-109	0.268521	0.133	0.037	2.61567e-105	UP
KDELR3	3.9989e-218	0.268501	0.278	0.084	9.77612e-214	UP
FKBP3	3.34442e-238	0.268211	0.335	0.111	8.1761e-234	UP
KCNK1	1.17229e-143	0.268182	0.365	0.173	2.8659e-139	UP
PSMD3	2.26866e-243	0.268126	0.375	0.132	5.54618e-239	UP
SDHAF3	1.00564e-251	0.268071	0.272	0.07	2.45848e-247	UP
COQ4	1.56931e-229	0.268052	0.384	0.144	3.8365e-225	UP
NELFCD	3.59005e-204	0.267993	0.301	0.104	8.7766e-200	UP
CCDC47	4.36233e-197	0.267938	0.395	0.167	1.06646e-192	UP
SNRPA	5.75361e-208	0.267765	0.389	0.158	1.40658e-203	UP
ZNF511	6.60531e-245	0.267687	0.291	0.083	1.6148e-240	UP
DUT	3.47639e-144	0.267678	0.354	0.165	8.49872e-140	UP
SYNCRIP	6.3514e-205	0.267647	0.444	0.195	1.55273e-200	UP
CRTAP	2.09959e-193	0.267522	0.272	0.088	5.13286e-189	UP
MAP3K13	1.29041e-200	0.267438	0.461	0.21	3.15467e-196	UP
PPA2	3.47044e-236	0.267418	0.334	0.111	8.48419e-232	UP
TNS4	1.96469e-131	0.26726	0.147	0.038	4.80309e-127	UP
HSPBP1	1.31809e-229	0.267233	0.35	0.124	3.22233e-225	UP
CLDN23	5.25338e-50	0.267166	0.26	0.159	1.28429e-45	UP
BUD23	1.44027e-200	0.267086	0.565	0.282	3.52102e-196	UP
SMIM15	1.77023e-228	0.266798	0.367	0.135	4.32769e-224	UP
ESD	2.94528e-233	0.266252	0.324	0.105	7.20032e-229	UP
ATP5F1D	1.65126e-165	0.266016	0.953	0.677	4.03684e-161	UP
AK3	1.92524e-217	0.265877	0.373	0.141	4.70664e-213	UP
RAB1A	2.64308e-205	0.265729	0.53	0.252	6.46154e-201	UP
HLA-DPA1	4.93113e-40	0.265529	0.183	0.109	1.20551e-35	UP
EEF1D	3.05682e-154	0.265464	0.969	0.859	7.47301e-150	UP
RAB7A	1.87122e-205	0.26546	0.539	0.258	4.57458e-201	UP
VPS35	1.68007e-203	0.265391	0.422	0.181	4.10726e-199	UP
TMPRSS4	3.49383e-168	0.265117	0.468	0.233	8.54137e-164	UP
SAP18	2.20889e-195	0.265085	0.816	0.469	5.40008e-191	UP
TIMM50	8.73716e-229	0.264904	0.319	0.104	2.13597e-224	UP
MCTS1	1.2825e-222	0.264899	0.383	0.146	3.13533e-218	UP
ANXA1	1.3645e-54	0.264766	0.456	0.317	3.3358e-50	UP
GNG10	8.16745e-224	0.264214	0.307	0.099	1.9967e-219	UP
UCHL3	1.76884e-242	0.26415	0.313	0.096	4.32429e-238	UP
SLC40A1	2.09547e-116	0.264015	0.29	0.135	5.1228e-112	UP
IFIH1	8.21859e-32	0.263619	0.113	0.061	2.0092e-27	UP
TEX264	1.20093e-226	0.263369	0.331	0.113	2.93592e-222	UP
ATP6AP2	4.65067e-212	0.263348	0.34	0.123	1.13695e-207	UP
HEBP1	1.02487e-207	0.262715	0.287	0.093	2.50551e-203	UP
RNPS1	2.59052e-190	0.262455	0.501	0.24	6.33303e-186	UP
SKP1	1.72515e-187	0.262374	0.793	0.455	4.21748e-183	UP
ANXA5	1.80727e-114	0.262305	0.464	0.262	4.41824e-110	UP
CS	8.39498e-236	0.262209	0.313	0.099	2.05232e-231	UP
CRYL1	3.44862e-213	0.262145	0.304	0.101	8.43084e-209	UP
FIBP	6.14472e-220	0.261914	0.365	0.136	1.5022e-215	UP
OCIAD1	1.00659e-197	0.261872	0.452	0.204	2.4608e-193	UP
MRPS36	2.12805e-200	0.261827	0.462	0.21	5.20244e-196	UP
MRPS5	2.15693e-208	0.261709	0.41	0.17	5.27305e-204	UP
NOP16	7.36916e-191	0.261538	0.346	0.137	1.80154e-186	UP
FAM120A	1.36647e-161	0.261185	0.43	0.21	3.3406e-157	UP
TMEM167A	3.7469e-199	0.261049	0.413	0.177	9.16006e-195	UP
RTN4	4.08235e-163	0.26049	0.497	0.253	9.98013e-159	UP
PDZD11	9.61341e-232	0.260378	0.321	0.104	2.35019e-227	UP
RAB5C	7.87041e-218	0.260176	0.466	0.201	1.92408e-213	UP
RAD23B	9.22188e-207	0.260093	0.372	0.146	2.25447e-202	UP
VAMP3	1.60575e-199	0.259957	0.324	0.119	3.92557e-195	UP
LAMTOR4	1.88285e-187	0.259902	0.702	0.388	4.603e-183	UP
FKBP10	1.88559e-206	0.259846	0.198	0.043	4.6097e-202	UP
USH1C	8.83706e-171	0.259167	0.407	0.189	2.1604e-166	UP
UBE2E3	2.54383e-218	0.258648	0.376	0.143	6.2189e-214	UP
SDHA	2.48398e-194	0.258619	0.367	0.147	6.07259e-190	UP
UBL5	1.22854e-163	0.258558	0.937	0.602	3.00342e-159	UP
VSNL1	3.45471e-122	0.258503	0.112	0.023	8.44573e-118	UP
NPDC1	2.47915e-98	0.258132	0.478	0.296	6.06077e-94	UP
TPRKB	4.1507e-220	0.258087	0.31	0.102	1.01472e-215	UP
EIF2A	5.5471e-214	0.257774	0.355	0.132	1.3561e-209	UP
GSTO1	3.22326e-187	0.257715	0.44	0.199	7.87991e-183	UP
MRPS21	1.04838e-173	0.257603	0.591	0.317	2.56298e-169	UP
RAB34	1.12198e-207	0.257417	0.214	0.052	2.74291e-203	UP
TRIM15	1.8619e-151	0.257276	0.264	0.1	4.55178e-147	UP
CTTN	1.32056e-164	0.257119	0.485	0.248	3.22836e-160	UP
TPD52L2	2.66088e-184	0.256773	0.359	0.148	6.50505e-180	UP
SHISA5	7.94729e-195	0.256684	0.389	0.162	1.94287e-190	UP
PRPF40A	1.92605e-195	0.256638	0.484	0.225	4.70862e-191	UP
NOLC1	3.0091e-183	0.256565	0.338	0.134	7.35634e-179	UP
SLC12A2	6.22849e-130	0.256375	0.309	0.142	1.52268e-125	UP
PLA2G16	2.20687e-110	0.256181	0.319	0.161	5.39513e-106	UP
EBAG9	1.35145e-229	0.255941	0.283	0.083	3.30389e-225	UP
ACSL5	1.48412e-146	0.255838	0.305	0.128	3.62822e-142	UP
GSKIP	2.85129e-172	0.255774	0.311	0.122	6.97055e-168	UP
PDZD8	6.77479e-190	0.25565	0.317	0.118	1.65623e-185	UP
NARS	2.05227e-211	0.255368	0.379	0.148	5.01719e-207	UP
HADH	2.16462e-203	0.254963	0.309	0.107	5.29184e-199	UP
CA9	1.09121e-55	0.254693	0.186	0.098	2.66768e-51	UP
IFITM2	7.50374e-43	0.254443	0.314	0.211	1.83444e-38	UP
NGRN	3.25926e-206	0.254335	0.324	0.115	7.96791e-202	UP
VPS25	1.00759e-200	0.254261	0.343	0.13	2.46325e-196	UP
RBM17	1.64688e-196	0.254205	0.44	0.196	4.02613e-192	UP
SLC50A1	2.90619e-152	0.254113	0.434	0.217	7.10477e-148	UP
LMO4	4.28706e-69	0.253948	0.36	0.224	1.04806e-64	UP
SELENOS	1.71812e-168	0.253853	0.566	0.299	4.2003e-164	UP
TBCB	3.75646e-197	0.253685	0.411	0.175	9.18342e-193	UP
MANF	3.53023e-138	0.253517	0.403	0.203	8.63036e-134	UP
SMDT1	1.31553e-183	0.253452	0.531	0.267	3.21608e-179	UP
SLC39A7	1.29883e-177	0.253337	0.427	0.197	3.17526e-173	UP
SUCLG2	2.91523e-204	0.253286	0.359	0.138	7.12686e-200	UP
SRP72	1.29637e-181	0.252978	0.328	0.128	3.16924e-177	UP
MT1G	3.02061e-08	0.252901	0.416	0.362	0.000738448	UP
HS3ST1	4.18519e-89	0.252873	0.198	0.087	1.02315e-84	UP
ROMO1	3.30697e-124	0.252783	0.891	0.609	8.08455e-120	UP
HAX1	2.52788e-196	0.252511	0.391	0.163	6.1799e-192	UP
ACOT8	9.34997e-183	0.252451	0.286	0.102	2.28579e-178	UP
GTF2E2	1.6424e-180	0.252238	0.359	0.149	4.01517e-176	UP
ARL14	1.26627e-59	0.252232	0.44	0.298	3.09564e-55	UP
PCLAF	1.60651e-132	0.252216	0.183	0.058	3.92744e-128	UP
PHGDH	1.36769e-110	0.251965	0.159	0.051	3.3436e-106	UP
NDUFS4	1.32111e-207	0.251739	0.352	0.133	3.22971e-203	UP
PSMG4	6.52593e-205	0.251693	0.319	0.113	1.59539e-200	UP
SNRPA1	1.05238e-207	0.251622	0.336	0.122	2.57274e-203	UP
STUB1	5.20574e-180	0.251591	0.433	0.2	1.27265e-175	UP
MTHFS	4.69315e-190	0.251488	0.306	0.111	1.14733e-185	UP
TNFRSF1A	2.04244e-148	0.251428	0.37	0.173	4.99316e-144	UP
MYL6	3.48812e-100	0.251346	0.997	0.962	8.5274e-96	UP
CDKN2A	2.12387e-77	0.251308	0.215	0.106	5.19222e-73	UP
TECR	2.49071e-169	0.251255	0.538	0.279	6.08904e-165	UP
FAM177A1	2.5304e-160	0.251192	0.525	0.275	6.18608e-156	UP
CD46	3.65741e-190	0.250999	0.487	0.231	8.94127e-186	UP
RPL26L1	1.26421e-212	0.2509	0.318	0.109	3.09062e-208	UP
BCCIP	6.89438e-192	0.250628	0.305	0.11	1.68547e-187	UP
MIA	1.41508e-28	0.250541	0.124	0.072	3.45944e-24	UP
CHCHD5	1.16166e-191	0.250219	0.468	0.218	2.83991e-187	UP
PSMC5	7.36331e-184	0.25007	0.466	0.219	1.80011e-179	UP
CDCA7	5.62708e-217	0.250046	0.203	0.043	1.37565e-212	UP
MRPL18	1.50401e-171	0.250022	0.459	0.219	3.67685e-167	UP
CAPZB	1.64817e-187	0.250022	0.594	0.306	4.02927e-183	UP
PLS1	9.08779e-153	0.250006	0.377	0.176	2.22169e-148	UP
INTS6	1.57629e-49	-0.250171	0.099	0.185	3.85355e-45	DOWN
AC087623.3	1.10927e-99	-0.251112	0.022	0.122	2.71182e-95	DOWN
IFRD1	4.38578e-11	-0.251244	0.325	0.341	1.07219e-06	DOWN
TLE4	1.14715e-59	-0.253314	0.067	0.156	2.80443e-55	DOWN
PPP1R10	1.61977e-20	-0.254412	0.218	0.265	3.95985e-16	DOWN
LGALS9C	4.58793e-83	-0.254465	0.045	0.146	1.12161e-78	DOWN
HIST1H2BG	4.53903e-65	-0.257541	0.052	0.14	1.10966e-60	DOWN
UBC	6.00304e-31	-0.257869	0.956	0.964	1.46756e-26	DOWN
MYO15B	3.9173e-34	-0.258952	0.151	0.223	9.57662e-30	DOWN
TSPYL2	8.17896e-65	-0.261439	0.061	0.152	1.99951e-60	DOWN
ERN2	6.70395e-18	-0.262416	0.284	0.318	1.63891e-13	DOWN
MXD1	2.70147e-25	-0.26294	0.274	0.33	6.60429e-21	DOWN
AHI1	3.05704e-50	-0.265653	0.117	0.204	7.47355e-46	DOWN
HLA-F	3.58205e-35	-0.267237	0.181	0.253	8.75704e-31	DOWN
VILL	8.71082e-31	-0.268593	0.228	0.295	2.12954e-26	DOWN
CEMIP2	7.58366e-22	-0.27256	0.221	0.267	1.85398e-17	DOWN
AC015912.3	1.94262e-20	-0.27627	0.26	0.307	4.74912e-16	DOWN
ANGPTL4	1.36647e-30	-0.276732	0.076	0.134	3.34061e-26	DOWN
APOL1	0.000157541	-0.280719	0.146	0.162	1	DOWN
HSPH1	4.19923e-11	-0.283241	0.427	0.451	1.02659e-06	DOWN
MT-ND5	2.33968e-35	-0.295459	0.966	0.966	5.71981e-31	DOWN
STAT3	3.12618e-38	-0.295687	0.229	0.302	7.64258e-34	DOWN
DUOX2	4.59774e-34	-0.298343	0.047	0.104	1.12401e-29	DOWN
HIST1H2AG	1.10876e-75	-0.298494	0.047	0.141	2.71059e-71	DOWN
ATP2A3	4.68826e-55	-0.298884	0.166	0.266	1.14614e-50	DOWN
NARF	2.5013e-68	-0.299407	0.119	0.225	6.11492e-64	DOWN
SRSF5	2.12616e-25	-0.306588	0.37	0.392	5.19783e-21	DOWN
VSIG2	2.42201e-56	-0.310693	0.34	0.464	5.9211e-52	DOWN
HIST1H2BB	4.98289e-107	-0.312417	0.013	0.113	1.21817e-102	DOWN
ACADVL	2.09964e-12	-0.313264	0.632	0.552	5.13299e-08	DOWN
TCF25	6.95714e-30	-0.321332	0.386	0.411	1.70081e-25	DOWN
PLK3	5.26128e-38	-0.322197	0.182	0.256	1.28623e-33	DOWN
HLA-B	1.96944e-56	-0.323919	0.744	0.886	4.8147e-52	DOWN
TCIRG1	1.39518e-56	-0.324859	0.194	0.289	3.4108e-52	DOWN
RASD1	7.03204e-55	-0.330315	0.098	0.19	1.71912e-50	DOWN
MUC1	5.23435e-12	-0.334054	0.573	0.579	1.27964e-07	DOWN
UBB	2.16766e-28	-0.335829	0.875	0.916	5.29928e-24	DOWN
ELF3	1.55214e-06	-0.336318	0.841	0.761	0.0379452	DOWN
SLC38A2	6.96387e-37	-0.340305	0.311	0.37	1.70246e-32	DOWN
ID2	5.46575e-15	-0.34311	0.37	0.386	1.33621e-10	DOWN
EPS8L1	1.7951e-33	-0.347147	0.274	0.345	4.38849e-29	DOWN
XIST	1.32777e-52	-0.35295	0.116	0.208	3.24601e-48	DOWN
CYP3A5	6.00799e-22	-0.35402	0.474	0.488	1.46877e-17	DOWN
MED29	8.3281e-54	-0.355478	0.163	0.255	2.03597e-49	DOWN
HLA-A	4.83546e-70	-0.356193	0.767	0.9	1.18213e-65	DOWN
N4BP2L2	2.57258e-69	-0.360429	0.197	0.306	6.28918e-65	DOWN
BTG2	6.7473e-08	-0.367135	0.386	0.399	0.00164951	DOWN
AC007952.4	4.47888e-111	-0.368736	0.008	0.105	1.09495e-106	DOWN
DDX3X	1.09851e-45	-0.372082	0.324	0.389	2.68553e-41	DOWN
TNFRSF10D	8.83822e-53	-0.37297	0.101	0.187	2.16068e-48	DOWN
AKAP13	7.4695e-69	-0.377379	0.213	0.321	1.82607e-64	DOWN
SRRM2	2.44566e-13	-0.380589	0.494	0.461	5.97891e-09	DOWN
WSB1	7.64479e-52	-0.384536	0.301	0.379	1.86892e-47	DOWN
JCHAIN	3.02143e-204	-0.392088	0.032	0.218	7.38648e-200	DOWN
HSPA1B	8.26891e-21	-0.39269	0.689	0.786	2.0215e-16	DOWN
DDX5	1.55087e-61	-0.394825	0.683	0.713	3.79141e-57	DOWN
SNHG12	2.10865e-40	-0.398654	0.286	0.355	5.15503e-36	DOWN
HLA-E	1.83002e-65	-0.402031	0.57	0.637	4.47385e-61	DOWN
HSPA1A	7.97099e-32	-0.404423	0.571	0.751	1.94867e-27	DOWN
SRSF7	9.78399e-22	-0.404715	0.481	0.461	2.39189e-17	DOWN
GSN	3.52265e-26	-0.405597	0.401	0.442	8.61182e-22	DOWN
PIK3R3	8.71169e-118	-0.406991	0.057	0.19	2.12975e-113	DOWN
AHNAK	1.17478e-28	-0.427909	0.484	0.509	2.87197e-24	DOWN
MICALL2	5.20047e-98	-0.435312	0.221	0.355	1.27136e-93	DOWN
RASEF	2.95546e-45	-0.442713	0.238	0.318	7.2252e-41	DOWN
Z93241.1	1.5016e-149	-0.443451	0.036	0.183	3.67097e-145	DOWN
BRD2	4.75018e-38	-0.445919	0.457	0.473	1.16128e-33	DOWN
JUND	3.25774e-53	-0.449991	0.47	0.51	7.96419e-49	DOWN
CSKMT	2.63115e-115	-0.457722	0.094	0.235	6.43237e-111	DOWN
MAFB	1.66683e-89	-0.457891	0.051	0.159	4.07489e-85	DOWN
AC023157.3	3.69513e-106	-0.459622	0.084	0.217	9.03348e-102	DOWN
HIST1H2AM	2.05824e-125	-0.465532	0.047	0.183	5.03179e-121	DOWN
IGKV3-20	4.08321e-86	-0.469676	0.043	0.146	9.98221e-82	DOWN
SYTL2	5.90637e-75	-0.472956	0.204	0.323	1.44393e-70	DOWN
ARGLU1	2.48923e-58	-0.476981	0.367	0.436	6.08542e-54	DOWN
SON	2.54976e-53	-0.484402	0.509	0.515	6.23339e-49	DOWN
RSRP1	7.8048e-95	-0.498268	0.283	0.409	1.90804e-90	DOWN
RNF213	5.31964e-52	-0.499187	0.269	0.356	1.30049e-47	DOWN
HEXIM1	9.37641e-118	-0.504207	0.146	0.298	2.29225e-113	DOWN
TSC22D3	2.47121e-204	-0.512022	0.083	0.293	6.04137e-200	DOWN
POLR2A	5.6896e-122	-0.518399	0.15	0.302	1.39094e-117	DOWN
HIST1H4C	4.17821e-58	-0.528609	0.374	0.46	1.02145e-53	DOWN
IGKC	4.83966e-213	-0.530614	0.033	0.224	1.18315e-208	DOWN
PSCA	1.35008e-160	-0.539603	0.226	0.454	3.30054e-156	DOWN
JUNB	1.93353e-92	-0.545374	0.707	0.828	4.72689e-88	DOWN
ZFP36L2	1.16533e-79	-0.546092	0.636	0.719	2.84888e-75	DOWN
GADD45B	6.88596e-72	-0.579449	0.294	0.413	1.68341e-67	DOWN
IER2	3.01395e-73	-0.59431	0.702	0.774	7.3682e-69	DOWN
RNASE1	2.47548e-104	-0.614186	0.269	0.436	6.0518e-100	DOWN
TFF1	4.27992e-188	-0.624744	0.466	0.704	1.04631e-183	DOWN
SRGN	0	-0.693068	0.048	0.357	0	DOWN
MUCL3	3.79849e-181	-0.73185	0.184	0.416	9.28616e-177	DOWN
CAPN8	1.71171e-104	-0.735769	0.377	0.492	4.18461e-100	DOWN
JUN	1.98879e-127	-0.748428	0.711	0.873	4.862e-123	DOWN
SQSTM1	2.30065e-70	-0.751787	0.797	0.791	5.62439e-66	DOWN
BTG1	3.41907e-280	-0.845282	0.494	0.723	8.3586e-276	DOWN
MTRNR2L12	4.37693e-86	-0.854976	0.103	0.227	1.07003e-81	DOWN
GKN2	1.45064e-189	-0.899304	0.125	0.353	3.54639e-185	DOWN
IGHA1	0	-1.01848	0.037	0.331	0	DOWN
ANKRD36C	5.40124e-162	-1.17283	0.162	0.349	1.32044e-157	DOWN
NEAT1	2.12232e-227	-1.2845	0.767	0.85	5.18843e-223	DOWN
MUC5AC	1.41202e-298	-1.40351	0.306	0.603	3.45196e-294	DOWN
GKN1	3.7475e-271	-1.64209	0.096	0.361	9.16151e-267	DOWN
MALAT1	0	-2.01856	0.938	0.982	0	DOWN

[truncated: 3 more sheets: Table_S11, Table_S12, Table_S13]
